# Supplementary material for: Persistency of Prediction Accuracy and Genetic Gain in Synthetic Populations Under Recurrent Genomic Selection
Source: G3 (Bethesda). 2017 Jan 4;7(3):801–11. doi: 10.1534/g3.116.036582 (PMC5345710; doi:10.1534/g3.116.036582)
Supplement: Supplementary file 10 [file 801FileS2.zip › FileS2.R]

# This is the R code for the simulation of data associated with the artical
#
# 
#        "Persistency of prediction accuracy and genetic gain in synthetic 
#                  populations under recurrent genomic selection" 
# 
#                                     by 
#           Dominik Müller, Pascal Schopp and Albrecht E. Melchinger
#       Insitute of Plant Breeding, Seed Science and Populations Genetics
#            Unversity of Hohenheim, Fruwirthstr. 21, 70599 Stuttgart
#            
# 
# Copyright 2016 Dominik Müller and Pascal Schopp
# 
# This program is free software: you can redistribute it and/or modify
# it under the terms of the GNU General Public License as published by
# the Free Software Foundation, either version 3 of the License, or
# (at your option) any later version.
# 
# This program is distributed in the hope that it will be useful,
# but WITHOUT ANY WARRANTY; without even the implied warranty of
# MERCHANTABILITY or FITNESS FOR A PARTICULAR PURPOSE.  See the
# GNU General Public License for more details.
#
#
# This R-script consists of three sections:
# 
#   A) Functions. All functions used in this R-script.
#
#   B) Simulation of ancestral populations using QMsim (http://www.aps.uoguelph.ca/~msargol/qmsim/).
#
#   C) Simulation of synthetics from ancestral populations.
#
#   D) Simulation of recurrent genomic selection.
#
# The data cannot be reproduced by simply running this script. You have to
# (i) adjust paths at the beginning of the sections
# (ii) make sure all employed R packages as well as the QM executalbe are available
#      (for the later, see the preamble of section B)
# (iii) Manage the alteration of simulation factors for sections C) and D) yourself.
# 
# In the simulation of the original data, a large number of factor combinations were
# considered. In principal it is possible to wrap sections C) and D) in (nested) for-loops
# and loop over all combinations of interest. However, the runtime would most likely 
# exceed weeks. Hence, for reproducing all data, a batch process manager needs to be used
# on servers and sections C) and D) should be sequentially run as independent scripts, where
# D) uses the output of C). Section C) uses the output of section (B), the ancestral populations.
# The simulation of the latter should be relatively quick (hours).
# 
# If you have any questions regarding the R-code, please contact
# Dominik Müller (Dominik_Mueller(at)uni-hohenheim.de).

##########################################################################################
# A) Functions.
#
#    This section contains all custom function used for creating ancestral populations,
#    simulating progenies and running the recurrent genomic selection simulation.

get_print_list <- function(param.list) {
  # Author: Dominik Müller
  print.list <- vector("list")
  for (i in seq_along(param.list)) {
    item.name <- names(param.list)[i]
    item.val <- param.list[[i]]
    if (!is.null(item.val)){
      print.list <- append(x = print.list,
                           values = paste0(item.name, " = ", item.val, ";\n"))
    }
  }
  return(print.list)
}

myquote <- function(char)  {
  # Author: Dominik Müller
  if (length(char) == 0L) {
    return (NULL)
  } else {
    return(paste0("\"", char, "\""))
  }
}

write_global_param <- function(param.list) {
  # Author: Dominik Müller
  mandatory <- c("nrep", "h2", "qtlh2", "phvar")
  stopifnot(all(mandatory %in% names(param.list)))
  stopifnot(all(!sapply(param.list[mandatory], FUN = is.null)))

  print.list <- get_print_list(param.list = param.list)
  print.string <- do.call(what = paste0, args = print.list)

  header <- paste0("/*******************************\n",
                   " **     Global Parameters     **\n",
                   " *******************************/\n")
  print.string <- paste0(header, print.string)
  return(print.string)
}

write_histpop_param <- function(param.list) {
  # Author: Dominik Müller
  format_hg_size <- function (hg_size) {
    stopifnot(all(is.finite(hg_size)) & is.matrix(hg_size))
    size.vec <- hg_size[, 1L, drop = TRUE]
    gen.vec <- hg_size[, 2L, drop = TRUE]

    string <- vector("list")
    for (i in seq_along(size.vec)) {
      string[[i]] <- paste(as.character(size.vec[i]),
                           paste0("[", gen.vec[i], "]"))
    }
    string <- do.call("paste", string)
    return(string)
  }

  mandatory <- c("hg_size")
  stopifnot(all(mandatory %in% names(param.list)))
  stopifnot(all(!sapply(param.list[mandatory], FUN = is.null)))

  param.list$hg_size <- format_hg_size(hg_size = param.list$hg_size)

  print.list <- get_print_list(param.list = param.list)
  print.string <- do.call(what = paste0, args = print.list)
  header <- paste0("/*******************************\n",
                   " **   Historical Population   **\n",
                   " *******************************/\n")

  print.string <- paste0("begin_hp;\n", print.string, "end_hp;\n")
  print.string <- paste0(header, print.string)
  return(print.string)
}

write_pop_param <- function(param.list) {
  # Author: Dominik Müller
  format_sex <- function(sex) {

    if (sex$pop == "hp") {
      string <- paste0('[n = ', sex$n, ", pop = ", myquote(sex$pop),
                       ", select = ", sex$select,
                       sex$option1, "]", sex$option2)
    } else {
      string <- paste0('[n = ', sex$n, ", pop = ", myquote(sex$pop),
                       ", gen = ", sex$gen,
                       ", select = ", sex$select,
                       sex$option1, "]", sex$option2)
    }
    return(string)
  }

  format_pmp <- function(pmp) {
    paste0(pmp$value, " ", pmp$option)
  }

  format_genotype <- function(genotype) {
    if (is.null(genotype)) {
      return(NULL)
    } else {
      return(paste("genotype", genotype))
    }
  }

  n.recent.pop <- length(param.list$male)
  nm.r <- paste0("p", seq_len(n.recent.pop))
  param.list$pmp <- format_pmp(pmp = param.list$pmp)
  param.list$genotype <- format_genotype(genotype = param.list$genotype)


  header <- paste0("/*******************************\n",
                   " **        Populations        **\n",
                   " *******************************/\n")
  print.string <- paste0(header)
  for (p in seq_len(n.recent.pop)) {

    print.string <- paste0(print.string, "begin_pop =", myquote(nm.r[p]), ";\n")
    print.string <- paste0(print.string, "begin_founder;\n")
    param.list$male[[p]] <- format_sex(sex = param.list$male[[p]])
    param.list$female[[p]] <- format_sex(sex = param.list$female[[p]])
    print.string <- paste0(print.string, paste0("male ", param.list$male[[p]], ";\n"))
    print.string <- paste0(print.string, paste0("female ", param.list$female[[p]], ";\n"))
    print.string <- paste0(print.string, "end_founder;\n")


    tmp <- get_print_list(param.list = param.list[c("ng")])[p]
    print.string <- paste0(print.string, do.call(what = "paste0", tmp))

    tmp <- get_print_list(param.list = param.list[c("sr")])[p]
    print.string <- paste0(print.string, do.call(what = "paste0", tmp))

    tmp <- get_print_list(param.list = param.list[c("dr")])[p]
    print.string <- paste0(print.string, do.call(what = "paste0", tmp))

    tmp <- get_print_list(param.list = param.list[c("ls")])[p]
    print.string <- paste0(print.string, do.call(what = "paste0", tmp))


    tmp <- get_print_list(param.list = param.list[c("sd","pmp")])
    print.string <- paste0(print.string, do.call(what = "paste0", tmp))

    if (p == n.recent.pop) {
      print.string <- paste0(print.string, "begin_popoutput;\n")
      print.string <- paste0(print.string, param.list["genotype"], ";\n")
      print.string <- paste0(print.string, "end_popoutput;\n")
    }

    print.string <- paste0(print.string, "end_pop;\n")
  }

  # cat(print.string)
  return(print.string)
}

write_genome_param <- function(param.list) {
  # Author: Dominik Müller
  format_pos <- function (pos) {
    if (pos$dist %in% c("even", "rnd")) {
      return (paste(pos$dist, pos$option))
    } else if (pos$dist == "pd") {
      return (paste(pos$dist, paste(pos$pos, collapse = " ")))
    }
  }

  format_qae <- function (qae) {
    if (qae$dist %in% c("rndn", "rnd") | substr(x = qae$dist, start = 1L, stop = 4L) == "rndg") {
      return (qae)
    } else if (qae$dist == "pd") {
      return (paste(qae$dist, paste(qae$qae, collapse = " ")))
    }
  }

  header <- paste0("/*******************************\n",
                   " **           Genome          **\n",
                   " *******************************/\n")

  print.string <- paste0(header, "begin_genome;\n")

  n.chr <- length(param.list$chrlen)
  for (i in seq_len(n.chr)) {
    print.string <- paste0(print.string, "begin_chr = 1", param.list$nchr, ";\n")

    print.list <- param.list
    print.list$chrlen <- param.list$chrlen[i]
    print.list$nmloci <- param.list$nmloci[i]
    print.list$nqloci <- param.list$nqloci[i]
    print.list$mpos <- format_pos(pos = param.list$mpos[[i]])
    print.list$qpos <- format_pos(pos = param.list$qpos[[i]])
    print.list$qae <- format_qae(qae = param.list$qae[[i]])

    select <- c("chrlen", "nmloci", "mpos", "nma", "maf",
                "nqloci", "qpos", "nqa", "qaf", "qae")

    tmp <- get_print_list(param.list = print.list[select])
    tmp <- do.call(what = "paste0", tmp)
    print.string <- paste0(print.string, tmp)

    print.string <- paste0(print.string, "end_chr;\n")

  }
  select <- c("mmutr", "qmutr", "interference")
  tmp <- get_print_list(param.list = print.list[select])
  tmp <- do.call(what = "paste0", tmp)
  print.string <- paste0(print.string, tmp)

  print.string <- paste0(print.string, "end_genome;\n")

  return(print.string)
}

write_output_param <- function(param.list) {
  # Author: Dominik Müller
  header <- paste0("/*******************************\n",
                   " **       Output options      **\n",
                   " *******************************/\n")

  print.string <- paste0(header, "begin_output;\n")

  print.list <- param.list
  print.list$output_folder <- myquote(print.list$output_folder)
  print.list <- get_print_list(param.list = print.list)
  tmp <- do.call(what = paste0, args = print.list)
  print.string <- paste0(print.string, tmp)
  print.string <- paste0(print.string, "linkage_map;\n")
  print.string <- paste0(print.string, "allele_effect;\n")
  print.string <- paste0(print.string, "end_output;\n")
}

sim.founder <- function(hsize = 1000L,
                         rsize = c(1000L),
                         ngenerations = 3000L,
                         chrlen = rep(100.0, times = 10),
                         nmloci = rep(100L, times = 10L),
                         nqloci = rep(10L, times = 10L),
                         mpos = "even",
                         qpos = "even",
                         nma = c("all 2", "unique"),
                         maf = c("eql", "rnd"),
                         nqa = c("all 2"),
                         qaf = c("eql", "rnd"),
                         qae = c("rnd", "rndn"),
                         mmutr = 2.5e-4,
                         qmutr = 2.5e-4,
                         h2 = 0.5,
                         qtlh2 = 0.3,
                         phvar = 1.0,
                         ng = c(1L),
                         ls = c(2L),
                         grr = c(0.0),
                         sd = c("rnd", "phen"),
                         workfolder = tempfile(tmpdir = tempdir()),
                         nthread = NULL,
                         quiet = FALSE,
                         path_to_QMSim = './QMSim'
                         ) {
  # Author: Dominik Müller

  ## pos
  check.pos <- function(pos, n.chr, chrlen) {

    arg.name <- deparse(substitute(pos))

    if (is.list(pos)) {
      if (length(pos) != n.chr) {
        stop(sprintf("%s must have length equal to the number of chromosomes.", arg.name))
      }

      pos.correct <- all(sapply(seq_len(n.chr), function (i) {
        min(pos[[i]]) > 0.0 & max(pos[[i]]) < chrlen[i]
      }))

      if (!pos.correct) {
        stop(paste(sprintf("%s positions do not harmonize with chromosome lengths.", arg.name),
               "Note that strict inequlities must hold."))
      }

      pos <- lapply(seq_len(n.chr), function (i) {
        list(dist = "pd", pos = pos[[i]])
      })

    } else if (is.character(pos)){
      if (pos %in% c("even", "rnd")) {
        pos <- lapply(seq_len(n.chr), function (i) {
          list(dist = pos, option = paste0("/start 0.001 /end ", chrlen[i] - 1e-3))
        })
      } else {
        stop(sprintf("%s == %s is not valid, must of one of c('even', 'rnd').", arg.name, pos))
      }
    } else {
      stop(sprintf("%s must be either a list with marker positions or one of c('even', 'rnd').", arg.name))
    }

    return (pos)
  }


  check.qae <- function (qae) {
    arg.name <- deparse(substitute(qae))

    if (is.list(qae)) {
      if (length(qae) != n.chr) {
        stop(sprintf("%s must have length equal to the number of chromosomes.", arg.name))
      }

      ret <- lapply(seq_len(n.chr), function (i) {
        list(dist = "pd", qae = qae[[i]])
      })

    } else if (is.character(qae)){
      if (qae %in% c("rndn", "rnd") | substr(x = qae, start = 1L, stop = 4L) == "rndg") {
        ret <- replicate(n = n.chr, expr = list(dist = qae), simplify = FALSE)
      } else {
        stop(sprintf("%s == %s is not valid, must of one of c('rndn', 'rnd', 'rndg).", arg.name, qae))
      }
    } else {
      stop(sprintf("%s must be either a list with qtl effects or one of c('rndn', 'rnd', 'rndg).", arg.name))
    }

    return (ret)
  }


  ## create workfolder
  dir.create(path = workfolder, showWarnings = TRUE)
  ## set output_folder
  output_folder <- tempfile(tmpdir = workfolder)

  n.chr <- length(chrlen)


#   if (is.list(mpos) & is.list(qpos) & mpos == "even" & qpos == "even") {
#     stop("Not both mpos and qpos can be 'even'")
#   }


  ## hsize must be even
  stopifnot(hsize %% 2L == 0L)

  mpos <- check.pos(pos = mpos, n.chr = n.chr, chrlen = chrlen)
  qpos <- check.pos(pos = qpos, n.chr = n.chr, chrlen = chrlen)
  qae <- check.qae(qae = qae)

  # parameter lists --------------------------------------------------------------
  global.param.list <- list(
    nthread = NULL,
    nrep = 1L, ## fix replications at one for now
    h2 = h2,
    qtlh2 = qtlh2,
    phvar = phvar
  )

  histpop.param.list <- list(
    hg_size = matrix(c(hsize, 0L, hsize, ngenerations),
                     ncol = 2L, byrow = TRUE)
  )

  n.recent.pop <- length(rsize)
  nm.r <- paste0("p", seq_len(n.recent.pop))
  r.src <- c("hp", nm.r[-n.recent.pop])

  male.female.list <- lapply(seq_len(n.recent.pop), function (i) {
    list(n = rsize[i] %/% 2L, pop = r.src[i],
         gen = if(r.src[i] == "hp") NULL else ng[i - 1L],
         select = "rnd", option1 = NULL, option2 = NULL)
  })


  pop.param.list <- list(
    male = male.female.list,
    female = male.female.list,
    ng = ng,
    ls = lapply(ls, identity), ## litter size fixed
    sr = lapply(grr, function (r) paste("1", r)),
    dr = lapply(grr, function (r) paste("1", r)),
    sd = sd,
    pmp = list(value = 0.5, option = "/fix"), ## proportion male progeny
    genotype = paste("/binary /gen", ng[n.recent.pop]) ## genotype output specification
  )


  genome.param.list <- list(
    chrlen = chrlen,
    nmloci = nmloci,
    mpos = mpos,
    nma = nma,
    maf = maf,
    nqloci = nqloci, ## arbitrary
    qpos = qpos,
    nqa = nqa, ## samer as marker
    qaf = qaf, ## same as marker
    qae = qae,
    mmutr = paste(mmutr, "/recurrent"),
    qmutr = paste(qmutr, "/recurrent")
  )

  output.param.list <- list(
    output_folder = output_folder
  )


  ## create parameter file and write to it
  file <- tempfile(tmpdir = workfolder)
  file.create(file, showWarnings = TRUE)
  cat(write_global_param(param.list = global.param.list), file = file)
  cat(write_histpop_param(param.list = histpop.param.list), file = file, append = TRUE)
  cat(write_pop_param(param.list = pop.param.list), file = file, append = TRUE)
  cat(write_genome_param(param.list = genome.param.list), file = file, append = TRUE)
  cat(write_output_param(param.list = output.param.list), file = file, append = TRUE)

  ## run simulation
  cmd <- paste(path_to_QMSim, file)
  system(command = cmd, ignore.stdout = quiet)


  ## read output

  ## marker genotypes
  n.marker <- sum(nmloci)

  fpath <- file.path(output_folder, paste0("p", n.recent.pop, "_mrk_001.txt"),
                     fsep = .Platform$file.sep)
  con <- file(description = fpath, open = "rb")

  geno.marker <- vector("list")
  ct <- 1L
  repeat {
    d <- readBin(con = con, what = integer(), size = 4L, n = 1L)
    if (length(d) == 0L) break
    tmp <- readBin(con = con, what = integer(), size = 2L, n = 2L * n.marker)
    geno.marker[[ct]] <- matrix(data = tmp, nrow = 2L, ncol = n.marker, byrow = FALSE)
    ct <- ct + 1L
  }
  close(con = con)
  ## convert to 0-1 coding
  geno.marker <- do.call("rbind", geno.marker)
  geno.marker <- geno.marker - 1L


  ## qtl genotypes
  n.qtl <- sum(nqloci)
  fpath <- file.path(output_folder, paste0("p", n.recent.pop, "_qtl_001.txt"),
                     fsep = .Platform$file.sep)
  con <- file(description = fpath, open = "rb")
  geno.qtl <- vector("list")
  ct <- 1L
  repeat {
    d <- readBin(con = con, what = integer(), size = 4L, n = 1L)
    if (length(d) == 0L) break
    tmp <- readBin(con = con, what = integer(), size = 2L, n = 2L * n.qtl)
    geno.qtl[[ct]] <- matrix(data = tmp, nrow = 2L, ncol = n.qtl, byrow = FALSE)
    ct <- ct + 1L
  }
  close(con = con)
  ## convert to 0-1 coding
  geno.qtl <- do.call("rbind", geno.qtl)
  geno.qtl <- geno.qtl - 1L


  ## map marker
  fpath <- file.path(output_folder, "lm_mrk_001.txt", fsep = .Platform$file.sep)

  map.marker <- read.table(file = fpath, header = TRUE,
                            col.names = c("id", "chr", "pos"),
                            colClasses = c("character", "integer", "numeric"))

  ## map qtl
  fpath <- file.path(output_folder, "lm_qtl_001.txt", fsep = .Platform$file.sep)

  map.qtl <- read.table(file = fpath, header = TRUE,
                        col.names = c("id", "chr", "pos"),
                        colClasses = c("character", "integer", "numeric"))

  ## qtl effects
  format.line <- function(line) {
    line.split <- strsplit(x = line, split = "  ")[[1L]]
    line.split <- line.split[sapply(line.split, nchar) >= 1L]
    idx <- 3L:length(line.split)
    line.split[idx] <- sapply(line.split[idx], function (x) {
      sub("^\\s+", "", substr(x, start = 4, stop = nchar(x)))
    })
    return(line.split)
  }


  fpath <- file.path(output_folder, "effect_qtl_001.txt", fsep = .Platform$file.sep)
  con <- file(description = fpath, open = "rt")
  lines.list <- lapply(readLines(con = con)[-1L], format.line)
  max.fields <- max(sapply(lines.list, length))
  lines.list <- lapply(lines.list, function(line) {
    if (length(line) < max.fields) {
      line <- c(line, rep("0.0", max.fields - length(line)))
    }
    return(line)
  })
  qtl.eff <- do.call("rbind", lines.list)
  close(con = con)
  qtl.eff <- as.data.frame(x = qtl.eff, stringsAsFactors = FALSE)
  colnames(qtl.eff) <- c("qtl_id", "chr", paste0("eff_", seq_len(ncol(qtl.eff) - 2L)))
  qtl.eff$chr <- as.integer(qtl.eff$chr)
  qtl.eff <- transform(qtl.eff, chr = as.integer(chr))

  for (nm in colnames(qtl.eff)[-c(1L,2L)]) {
    qtl.eff[[nm]] <- as.numeric(eval(expr = parse(text = nm),
                                     envir = qtl.eff,
                                     enclos = parent.frame()))
  }

  ## param.file
  param.string <- readChar(file, file.info(file)$size)

  ## seed
  fpath <- file.path(output_folder, "seed", fsep = .Platform$file.sep)
  seed <- scan(file = fpath, what = numeric(), skip = 1L, quiet = TRUE)


  ## clean up
  unlink(x = workfolder, recursive = TRUE, force = FALSE)

  return(list(geno.marker = geno.marker,
               geno.qtl = geno.qtl,
               map.marker = map.marker,
               map.qtl = map.qtl,
               qtl.eff = qtl.eff,
               param.string = param.string,
               seed = seed))
}

    
create_mating <- function(n.sel, size.rec, selfings) {
  # Author: Dominik Müller
  propose.mating <- function(n.sel, size.rec){
    mat <- matrix(data = sample.int(n = n.sel, 
                                    size = 2L * size.rec, 
                                    replace = TRUE),
                  nrow = size.rec, ncol = 2L)
    return(mat)
  }
  
  if (selfings) {
    mating <- propose.mating(n.sel = n.sel, size.rec = size.rec)
  } else {
    mating <- t(sapply(seq_len(size.rec), function(i){
      sample.int(n = n.sel, size = 2L, replace = FALSE)
    }))
  }
  return(mating)
}

recomb.subroutine <- function(geno.list,
                              genome.list,
                              mating,
                              is.tag = c(FALSE, TRUE),
                              use.hypred = c(TRUE, FALSE)) {
  
  n.progeny <- nrow(mating)
  n.chr <- length(geno.list)
  n.snp <- sapply(geno.list, ncol)
  
  progeny.list <- lapply(seq_len(n.chr), function(i) {
    matrix(data = 0L, nrow = 2L * n.progeny, ncol = n.snp[i])
  })
  
  for (i in seq_len(n.chr)) {
    geno <- geno.list[[i]]
    snp <- n.snp[i]
    progeny <- matrix(data = 0L, nrow = 2L * n.progeny, ncol = snp)
    
    for (p in seq_len(n.progeny)) {
      par.a <- mating[p, 1L]
      par.b <- mating[p, 2L]
      idx.par.a <- 2L * (par.a - 1L) + c(1L, 2L)
      idx.par.b <- 2L * (par.b - 1L) + c(1L, 2L)
      
      if (!is.tag) {
        gam.a.1 <- geno[idx.par.a[1L], , drop = TRUE]
        gam.a.2 <- geno[idx.par.a[2L], , drop = TRUE]
        gam.b.1 <- geno[idx.par.b[1L], , drop = TRUE]
        gam.b.2 <- geno[idx.par.b[2L], , drop = TRUE]
        recomb.gam <- matrix(data = 0L, nrow = 2L, ncol = snp)
        recomb.gam[1L, ] <-  hypred::hypredRecombine(object = genome.list[[i]],
                                                     genomeA = gam.a.1,
                                                     genomeB = gam.a.2,
                                                     mutate = FALSE,
                                                     block = FALSE)
        recomb.gam[2L, ] <-  hypred::hypredRecombine(object = genome.list[[i]],
                                                     genomeA = gam.b.1,
                                                     genomeB = gam.b.2,
                                                     mutate = FALSE,
                                                     block = FALSE)
      } else {
        gam.a <- geno[idx.par.a, , drop = TRUE]
        gam.b <- geno[idx.par.b, , drop = TRUE]
        recomb.gam <- matrix(data = 0L, nrow = 2L, ncol = snp)
        idx <- sample(x = c(TRUE, FALSE), size = snp, replace = TRUE)
        tmp <- gam.a[1L, ]
        tmp[idx] <- gam.a[2L, idx]
        recomb.gam[1L, ] <- tmp
        idx <- sample(x = c(TRUE, FALSE), size = snp, replace = TRUE)
        tmp <- gam.b[1L, ]
        tmp[idx] <- gam.b[2L, idx]
        recomb.gam[2L, ] <- tmp
      }
      
      progeny[2L * (p - 1L) + c(1L, 2L), ] <- recomb.gam
    }
    
    colnames(progeny) <- colnames(geno.list[[i]])
    progeny.list[[i]] <- progeny
  }
  return(progeny.list)
}

mean_maf <- function(List) {
  p <- colMeans(do.call(cbind, List))
  p <- ifelse(test = p > 0.5, yes = 1.0 - p, no = p)
  mean(p)
}

compare_frequencies <- function(P1, P2) {
  N <- length(P1)
  mean(unlist(x = lapply(X = seq_len(length.out = N), FUN = function(i) {
    abs(colMeans(P1[[i]]) - colMeans(P2[[i]]))
  })), na.rm = TRUE)
}

plot_LD <- function(data, step = 1.0, ylim = c(0.0, 0.5), xlim = c(0.0, 20.0), title = "") {
  minDist <- floor(min(data$dist))
  maxDist <- ceiling(max(data$dist))
  start <- minDist
  end <- start + step
  ct <- 1L 
  ret <- vector(mode = "list")
  while (end < maxDist) {
    LD <- mean(subset(x = data, subset = dist > start & dist < end)$LD, na.rm = TRUE)
    pos <- mean(c(start, end))
    ret[[ct]] <- data.frame(pos = pos, LD = LD)
    start <- end
    end <- start + step
    ct <- ct + 1L
  }
  ret <- do.call(rbind, ret)
  plot(x = ret$pos, y = ret$LD, ylim = ylim, xlim = xlim, main = title)
}


generateSynthetic <- function(MateScheme="F1-DH",
                              Genotypes=P1,
                              useHypred=FALSE,
                              Map=Map,
                              PopSize=1000,
                              Progeny=NULL,
                              Mutations=FALSE,
                              Mut.freq=0,
                              ReplaceAllTag=FALSE,
                              Tag.Pedigree=FALSE,
                              M.Tag.Ped=1000,
                              SelfingRandom=TRUE
){
  
  #######################
  #--- Test Settings---
  # MateScheme="F2r-DH"
  # Tag.Pedigree=TRUE
  # Genotypes=P1
  # useHypred=FALSE
  # PopSize=1000
  # Progeny=NULL
  # Mutations=FALSE
  # Mut.freq=0
  # ReplaceAllTag=FALSE
  # M.Tag.Ped=1000
  # SelfingRandom=T
  #######################
  
  
  
  if(!is.null(PopSize) & !is.null(Progeny)) stop("Specify either PopSize or Progeny per Cross - One must be NULL")
  if(!is.null(PopSize)){
    N.P<-nrow(Genotypes[[1]])
    PpC<-round(PopSize/(choose(N.P,2))) #Plants per F1 combination
    if(choose(N.P,2)*PpC<PopSize)  PpC<-PpC+1
  }
  if(!is.null(Progeny)){
    N.P<-nrow(Genotypes[[1]])
    PpC<-Progeny
  }
  
  
  if(ReplaceAllTag==T){
    Genotypes<-lapply(Genotypes,function(X){
      Colnames.X<-colnames(X)
      X<-matrix((rep(1:nrow(X),ncol(X))),nrow=nrow(X),byrow=F)
      colnames(X)<-Colnames.X
      return(X)
    }#end function within lapply
    )#end lapply
  }#end ReplaceAllTag==T
  
  # Pedigree TAG Marker Matrix for Parents
  if(Tag.Pedigree==T){
    #Matrix of Pedigree Tag Markers
    PedMat.Parents<-matrix(rep(1:N.P,M.Tag.Ped),nrow=N.P)
    #     #Remove Markers from Genotype Matrix
    #     M.indices<-lapply(Genotypes,function(X) grep(pattern = "^M",x = colnames(X)))
    #     Genotypes<-mapply(function(X,Indices=M.indices) X<-X[,-Indices],Genotypes, M.indices)
    #     Map<-mapply(function(X,Indices=M.indices) X<-X[-Indices],Map, M.indices)
  }
  
  #Get Chromosome lengths
  Chr.Lengths<-lapply(Map,FUN=max)
  
  
  ##############################################################################################
  #---------------------------------------------------------------------------------------------
  # F1-DH
  #---------------------------------------------------------------------------------------------
  ##############################################################################################
  
  if(MateScheme=="F1-DH"){
    
    
    # Use parents and generate F1 Gametes = DH Lines!
    # Matrxi is used for hypred and multiRecomb
    MateMat<-t(combn(1:N.P,2))
    MateMat<-MateMat[rep(1:nrow(MateMat),each=PpC),]
    
    # Use hypred=T -----------------------------------------------------------------------------
    if(useHypred==T){
      #generate mating matrix to be used for all chromosomes
      
      GenoNew<-list(Geno=NULL)
      
      #Loop over chromosomes
      for(i in 1:length(Chr.Lengths)){
        
        HypGen<-hypred::hypredGenome(num.chr = 1,
                                     len.chr = Chr.Lengths[[i]],
                                     num.snp.chr = ncol(Genotypes[[i]])
        )
        HypGen<-hypred::hypredNewMap(object=HypGen,
                                     new.map=Map[[i]])
        
        #Genotypes per chromosome
        X.chr<-Genotypes[[i]]
        
        #Storage Matrix
        LociNames<-colnames(X.chr)
        EmptyMat<-matrix(NA,nrow=nrow(MateMat),ncol=length(Map[[i]]))
        
        #Empty matrix for independent pedigree TAG markers
        if(Tag.Pedigree==T) EmptyMatPed<-matrix(NA,nrow=nrow(MateMat),ncol=M.Tag.Ped)
        
        colnames(EmptyMat)<-LociNames
        
        index<-1
        for(Indiv in 1:nrow(MateMat)){
          
          #Recombine 2 DH lines and randomly draw 1 gamete = DH line
          EmptyMat[index,]<-hypred::hypredRecombine(HypGen,
                                                    genomeA=X.chr[MateMat[Indiv,1],],
                                                    genomeB=X.chr[MateMat[Indiv,2],],
                                                    block=F,
                                                    mutate=Mutations,
                                                    mutation.rate.snp=Mut.freq,
                                                    mutation.rate.qtl=Mut.freq
          )
          
          #Sample Tags from 2 gamates to form new gamete only for "first chromosome"
          index<-index+1
        }#end individual loop
        GenoNew[[i]]<-EmptyMat
        
        
        
        
      }#end chromosome loop
      
      # PEDIGREE Tag Recombination
      if(Tag.Pedigree==T){
        X.ped<-matrix(sample(c(T,F),ncol(EmptyMatPed)*nrow(MateMat),replace=T),nrow=nrow(MateMat))
        X1<-PedMat.Parents[MateMat[,1],]
        X2<-PedMat.Parents[MateMat[,2],]
        X1[X.ped]<-X2[X.ped]
        GenoNewPed<-X1;rm(X1);rm(X2);rm(X.ped)
      }
      
    }#end if hypred=T for F1-DH population
    
    # useHypred=F ------------------------------------------------------------------------------------------
    if(useHypred==F){
      GametesRep=1 #1 = DH per 2 Gametes, 2 = euqal number --> further mating
      Mate.Num<-rep(GametesRep,nrow(MateMat))
      GenoNew<-list()
      for(i in 1:length(Chr.Lengths)){
        NameCol<-colnames(Genotypes[[i]])
        #         GenoNew[[i]]<-t(multiRecomb(parentMat=t(Genotypes[[i]]),
        #                   combinations=MateMat,
        #                   nGametes=Mate.Num,
        #                   chrLen=Chr.Lengths[[i]],
        #                   pos=Map[[i]],
        #                   mutationProb=0.0,
        #                   checks=F))
        GenoNew[[i]]<-t(multiRecomb_memory(parentMat=t(Genotypes[[i]]),
                                           combinations=MateMat,
                                           nGametes=Mate.Num,
                                           chrLen=Chr.Lengths[[i]],
                                           pos=Map[[i]],
                                           mutationProb=0.0,
                                           checks=F))
        
        
        colnames( GenoNew[[i]])<-NameCol
      }#end for chromosome loop
      
      # PEDIGREE Tag Recombination
      if(Tag.Pedigree==T){
        X.ped<-matrix(sample(c(T,F),M.Tag.Ped*nrow(MateMat),replace=T),nrow=nrow(MateMat))
        X1<-PedMat.Parents[MateMat[,1],]
        X2<-PedMat.Parents[MateMat[,2],]
        X1[X.ped]<-X2[X.ped]
        GenoNewPed<-X1;rm(X1);rm(X2);rm(X.ped)
      }
    }#end useHypred==F
    
    
    #------------------------------------------------------------------------------------------
  }#end F1-DH
  ###########################################################################################
  ###########################################################################################
  
  
  
  
  
  ##############################################################################################
  #---------------------------------------------------------------------------------------------
  # F2r-DH
  #---------------------------------------------------------------------------------------------
  ##############################################################################################
  
  if(MateScheme=="F2r-DH"){
    
    # Use parents and generate F1 Gametes = DH Lines!
    # Matrxi is used for hypred and multiRecomb
    MateMat<-t(combn(1:N.P,2))
    MateMat<-MateMat[rep(1:nrow(MateMat),each=PpC),]
    
    
    # Use hypred=T -----------------------------------------------------------------------------
    if(useHypred==T){
      #generate mating matrix to be used for all chromosomes
      library(hypred)
      
      GenoNew<-list(Geno=NULL)
      
      #Loop over chromosomes
      for(i in 1:length(Chr.Lengths)){
        
        HypGen<-hypred::hypredGenome(num.chr = 1,
                                     len.chr = Chr.Lengths[[i]],
                                     num.snp.chr = ncol(Genotypes[[i]])
        )
        HypGen<-hypred::hypredNewMap(object=HypGen,
                                     new.map=Map[[i]])
        
        #Genotypes per chromosome
        X.chr<-Genotypes[[i]]
        
        #Storage Matrix
        LociNames<-colnames(X.chr)
        EmptyMat<-matrix(NA,nrow=nrow(MateMat)*2,ncol=length(Map[[i]]))
        colnames(EmptyMat)<-LociNames
        
        index<-1
        for(Indiv in 1:nrow(MateMat)){
          
          #Recombine 2 DH lines and randomly draw 1 gamete = DH line
          EmptyMat[index,]<-hypred::hypredRecombine(HypGen,
                                                    genomeA=X.chr[MateMat[Indiv,1],],
                                                    genomeB=X.chr[MateMat[Indiv,2],],
                                                    block=F,
                                                    mutate=Mutations,
                                                    mutation.rate.snp=Mut.freq,
                                                    mutation.rate.qtl=Mut.freq
          )
          EmptyMat[index+1,]<-hypred::hypredRecombine(HypGen,
                                                      genomeA=X.chr[MateMat[Indiv,1],],
                                                      genomeB=X.chr[MateMat[Indiv,2],],
                                                      block=F,
                                                      mutate=Mutations,
                                                      mutation.rate.snp=Mut.freq,
                                                      mutation.rate.qtl=Mut.freq
          )
          index<-index+2
        }#end individual loop
        GenoNew[[i]]<-EmptyMat
      }#end chromosome loop
      # In Geno New DH there are N*2 F1-Gametes!
      
      # PEDIGREE Tag Recombination
      # Two gametes per F1 individual have to created
      if(Tag.Pedigree==T){
        X.ped<-matrix(sample(c(T,F),M.Tag.Ped*nrow(MateMat)*2,replace=T),nrow=nrow(MateMat)*2)
        X1<-PedMat.Parents[rep(MateMat[,1],each=2),]
        X2<-PedMat.Parents[rep(MateMat[,2],each=2),]
        X1[X.ped]<-X2[X.ped]
        GenoNewPed<-X1;rm(X1);rm(X2);rm(X.ped)
      }
      
      
      
      #Get indices for random recombination of these gametes
      # Output matrix has N rows and 2 columns = N*2 gamete indices
      MateMat<-randomMatingInd(N=nrow(GenoNew[[1]])/2,Selfings=SelfingRandom,Output="Matrix")
      
      GenoNew2<-list(Geno=NULL)
      #Loop over chromosomes
      for(i in 1:length(Chr.Lengths)){
        
        HypGen<-hypred::hypredGenome(num.chr = 1,
                                     len.chr = Chr.Lengths[[i]],
                                     num.snp.chr = ncol(Genotypes[[i]])
        )
        HypGen<-hypred::hypredNewMap(object=HypGen,
                                     new.map=Map[[i]])
        
        #Storage Matrix for F2r-DH lines = N rows
        X.chr<-GenoNew[[i]]
        LociNames<-colnames(X.chr)
        EmptyMat<-matrix(NA,nrow=nrow(MateMat),ncol=length(Map[[i]]))
        colnames(EmptyMat)<-LociNames
        
        index<-1
        for(Indiv in 1:nrow(MateMat)){
          #Recombine 2 DH lines and randomly draw 1 gamete = DH line
          EmptyMat[index,]<-hypred::hypredRecombine(HypGen,
                                                    genomeA=X.chr[MateMat[Indiv,1],],
                                                    genomeB=X.chr[MateMat[Indiv,2],],
                                                    block=F,
                                                    mutate=Mutations,
                                                    mutation.rate.snp=Mut.freq,
                                                    mutation.rate.qtl=Mut.freq
          )
          index<-index+1
        }#end individual loop
        GenoNew2[[i]]<-EmptyMat
      }#end chromosome loop
      # In GenoNew2 there are N F2-Gametes=N DH lines!
      
      
      if(Tag.Pedigree==T){
        X.ped<-matrix(sample(c(T,F),M.Tag.Ped*nrow(MateMat),replace=T),nrow=nrow(MateMat)*2)
        X1<-GenoNewPed[MateMat[,1],]
        X2<-GenoNewPed[MateMat[,2],]
        X1[X.ped]<-X2[X.ped]
        GenoNewPed<-X1;rm(X1);rm(X2);rm(X.ped)
      }
      
      
      GenoNew<-GenoNew2;rm(GenoNew2)
    }#end if hypred=T for F2r-DH population
    
    
    # useHypred=F ------------------------------------------------------------------------------------------
    if(useHypred==F){
      GenoNew<-list(Geno=NULL)
      GametesRep=2 #1 = DH per 2 Gametes, 2 = euqal number --> further mating
      MateMat<-t(combn(1:N.P,2))
      MateMat<-MateMat[rep(1:nrow(MateMat),each=PpC),]
      Mate.Num<-rep(GametesRep,nrow(MateMat))
      
      for(i in 1:length(Chr.Lengths)){
        NameCol<-colnames(Genotypes[[i]])
        
        #         GenoNew[[i]]<-t(multiRecomb(parentMat=t(Genotypes[[i]]),
        #                   combinations=MateMat,
        #                   nGametes=Mate.Num,
        #                   chrLen=Chr.Lengths[[i]],
        #                   pos=Map[[i]],
        #                   mutationProb=0.0,
        #                   checks=F))
        
        GenoNew[[i]]<-t(multiRecomb_memory(parentMat=t(Genotypes[[i]]),
                                           combinations=MateMat,
                                           nGametes=Mate.Num,
                                           chrLen=Chr.Lengths[[i]],
                                           pos=Map[[i]],
                                           mutationProb=0.0,
                                           checks=F))
        
        
        
        colnames( GenoNew[[i]])<-NameCol
      }#end for chromosome loop
      
      if(Tag.Pedigree==T){
        X.ped<-matrix(sample(c(T,F),M.Tag.Ped*nrow(MateMat)*2,replace=T),nrow=nrow(MateMat)*2)
        X1<-PedMat.Parents[rep(MateMat[,1],each=2),]
        X2<-PedMat.Parents[rep(MateMat[,2],each=2),]
        X1[X.ped]<-X2[X.ped]
        GenoNewPed<-X1;rm(X1);rm(X2);rm(X.ped)
      }
      
      
      
      MateMat<-randomMatingInd(N=nrow(GenoNew[[1]])/2,Selfings=SelfingRandom,Output="Matrix")
      GametesRep=1
      Mate.Num<-rep(GametesRep,nrow(MateMat))
      
      GenoNew2<-list()
      
      for(i in 1:length(Chr.Lengths)){
        NameCol<-colnames(GenoNew[[i]])
        #         GenoNew2[[i]]<-t(multiRecomb(parentMat=t(GenoNew[[i]]),
        #                   combinations=MateMat,
        #                   nGametes=Mate.Num,
        #                   chrLen=Chr.Lengths[[i]],
        #                   pos=Map[[i]],
        #                   mutationProb=0.0,
        #                   checks=F))
        
        GenoNew2[[i]]<-t(multiRecomb_memory(parentMat=t(GenoNew[[i]]),
                                            combinations=MateMat,
                                            nGametes=Mate.Num,
                                            chrLen=Chr.Lengths[[i]],
                                            pos=Map[[i]],
                                            mutationProb=0.0,
                                            checks=F))
        
        
        colnames( GenoNew2[[i]])<-NameCol
      }#end chromosome loop
      GenoNew<-GenoNew2;rm(GenoNew2)
      
      if(Tag.Pedigree==T){
        X.ped<-matrix(sample(c(T,F),M.Tag.Ped*nrow(MateMat),replace=T),nrow=nrow(MateMat)*2)
        X1<-GenoNewPed[MateMat[,1],]
        X2<-GenoNewPed[MateMat[,2],]
        X1[X.ped]<-X2[X.ped]
        GenoNewPed<-X1;rm(X1);rm(X2);rm(X.ped)
      }
      
      
    }# end useHypred=F ------------------------------------------------------------------------------------------
  }#end F2r-DH
  
  
  #Sample individuals with size PopSize
  if(!is.null(PopSize)){
    TakeThese<-sort(sample(1:nrow(GenoNew[[1]]),PopSize,replace=F))
    GenoNew<-lapply(GenoNew, function(X) X<-X[TakeThese,])
    if(Tag.Pedigree==T) GenoNewPed<-GenoNewPed[TakeThese,]
    
  }
  
  
  ###########################################################################################
  ###########################################################################################
  
  OutPop <- list(Geno = GenoNew,
                 Ped = if (Tag.Pedigree) GenoNewPed else NULL)
  
  return(OutPop)
}


last <- function(x){
  if (is.list(x)) {
    x[[length(x)]]
  } else { 
    x[length(x)]
  }
}

to_long <- function(x, index = FALSE){
  
  to_long_matrix <- function(x) {
    attrib <- attributes(x)
    type <- typeof(x)
    n <- 2L * nrow(x) 
    y <- matrix(data = type, nrow = n, ncol = ncol(x))
    idx <- seq.int(from = 1L, to = n - 1L, by = 2L)
    y[idx,] <- x
    y[idx + 1L,] <- x
    attrib[["dim"]][1L] <- 2L * attrib[["dim"]][1L]
    attributes(y) <- attrib
    return(y)
  }
  
  to_long_vector <- function(x) {
    attrib <- attributes(x)
    type <- typeof(x)
    n <- 2L * length(x)
    y <- vector(mode = type, length = n)
    idx <- seq.int(from = 1L, to = n - 1L, by = 2L)
    y[idx] <- x
    y[idx + 1L] <- x
    attributes(y) <- attrib
    return(y)
  }
  
  to_long_index <- function(x) {
    attrib <- attributes(x)
    type <- typeof(x)
    n <- 2L * length(x)
    y <- vector(mode = type, length = n)
    idx <- seq.int(from = 1L, to = n - 1L, by = 2L)
    y[idx] <- 2L * x - 1L
    y[idx + 1L] <- 2L * x
    attributes(y) <- attrib
    return(y)
  }
  
  
  helpfun <- function(x, index) {
    if (index) {
      return(to_long_index(x = x))
    } else {
      if (is.matrix(x)) {
        return(to_long_matrix(x = x))
      } else if (is.vector(x)) {
        return(to_long_vector(x = x))
      }
    }
  }
  
  if (is.list(x)) {
    lnames <- names(x)
    x <- setNames(lapply(X = x, FUN = function(x) {
      return(helpfun(x = x, index = index))
    }), nm = lnames)
    
  } else {
    x <- helpfun(x = x, index = index)
  }
  return(x)
}

extr_int <- function(x) {
  matches <- regmatches(x = x, m = gregexpr(pattern = "[[:digit:]]+",text =  x)) 
  return(as.numeric(unlist(matches)))
}

extr_flag <- function(x) {
  if (length(x) > 1L) {
    stop("Vectors of length > 1L are not supported")
  }
  hasFlag <- grepl(pattern = "_", x = x, fixed = TRUE)
  if (hasFlag) {
    flag <- tail(x = strsplit(x = x, split = "_", fixed = TRUE)[[1L]], n = 1L)
  } else {
    flag <- NULL
  }
  return(flag)
}

every_second <- function(x) {
  if (!is.vector(x) || length(x) %% 2L != 0L) {
    stop("x must be a vector with an even number of elements")
  }
  x[seq.int(from = 2L, to = length(x), by = 2L)]
}

paste_to_F1 <- function(geno.list, mating) {
  
  n.progeny <- nrow(mating)
  n.chr <- length(geno.list)
  n.snp <- sapply(geno.list, ncol)
  
  progeny.list <- lapply(seq_len(n.chr), function(i) {
    matrix(data = 0L, nrow = 2L * n.progeny, ncol = n.snp[i])
  })
  
  for (i in seq_len(n.chr)) {
    geno <- geno.list[[i]]
    snp <- n.snp[i]
    progeny <- matrix(data = 0L, nrow = 2L * n.progeny, ncol = snp)
    
    for (p in seq_len(n.progeny)) {
      par.a <- mating[p, 1L]
      par.b <- mating[p, 2L]
      idx.par.a <- 2L * (par.a - 1L) + c(1L, 2L)
      idx.par.b <- 2L * (par.b - 1L) + c(1L, 2L)
      
      
      gam.a.1 <- geno[idx.par.a[1L], , drop = TRUE]
      gam.a.2 <- geno[idx.par.a[2L], , drop = TRUE]
      gam.b.1 <- geno[idx.par.b[1L], , drop = TRUE]
      gam.b.2 <- geno[idx.par.b[2L], , drop = TRUE]
      recomb.gam <- matrix(data = 0L, nrow = 2L, ncol = snp)
      recomb.gam[1L, ] <- gam.a.1 
      recomb.gam[2L, ] <- gam.b.1
      progeny[2L * (p - 1L) + c(1L, 2L), ] <- recomb.gam
    }
    colnames(progeny) <- colnames(geno.list[[i]])
    progeny.list[[i]] <- progeny
  }
  return(progeny.list)
}

append_generation <- function(ped, mating, flag = NULL) {
  attrib <- attributes(ped)
  n.ind <- nrow(mating)
  cid <- ped[[length(ped)]]$id
  
  n <- max(extr_int(x = cid))
  if (is.null(flag)) {
    flag <- extr_flag(x = tail(x = cid, n = 1L))
  }
  
  if (is.null(flag)) {
    id <- as.character(seq.int(from = n + 1L, to = n + n.ind, by = 1L))
  } else {
    id <- paste(seq.int(from = n + 1L, to = n + n.ind, by = 1L), flag, sep = "_")
  }
  
  tmp <- data.frame(id = id, 
                    dam = cid[mating[, 1L, drop = TRUE]],
                    sire = cid[mating[, 2L, drop = TRUE]],
                    stringsAsFactors = FALSE)
  
  ped <- c(ped, list(tmp))  
  attrib$gen <- append(x = attrib$gen, value = tail(x = attrib$gen, n = 1L) + 1L)
  mostattributes(ped) <- attrib
  return(ped)
}

append_pedigree <- function(x, y) {
  attrib <- attributes(x)
  x <- c(x, y)
  lst <- tail(x = attrib$gen, n = 1L)
  attrib$gen <- append(x = attrib$gen, value = seq.int(from = lst + 1L, to = lst + length(y), by = 1L))
  mostattributes(x) <- attrib
  return(x)
}

simulate_pedigree_parents <- function(n.parents, n.self = 20L, flag = NULL) {
  
  if (is.null(flag)) {
    id <- paste(rep(x = seq_len(length.out = n.parents), each = 2L))
  } else {
    id <- paste(rep(x = seq_len(length.out = n.parents), each = 2L), flag, sep = "_")
  }
  
  ped <- list(data.frame(id = id, 
                         sire = NA_integer_,
                         dam = NA_integer_,
                         stringsAsFactors = FALSE))
  
  
  mating <- matrix(data = seq_along(id), ncol = 2L, byrow = TRUE)
  ped <- append_generation(ped = ped, mating = mating)
  for (i in seq_len(n.self)) { 
    mating <- seq_len(n.parents) %o% c(1L, 1L)
    ped <- append_generation(ped = ped, mating = mating)
  }
  
  attr(x = ped, which = "gen") <- seq.int(from = -(n.self + 1L), to = 0L, by = 1L)
  attr(x = ped, which = "class") <- "pedigree"
  return(ped)
}

simulate_pedigree_F1 <- function(id, size.pop, flag = NULL) {
  
  n.parents <- length(id)
  n.comb <- choose(n = n.parents, k = 2L)
  size.F1.fam <- max(size.pop %/% n.comb + 1L, 10L)
  
  tmp <- combn(x = n.parents, m = 2L, FUN = NULL, simplify = FALSE)
  tmp <- do.call(what = rbind, args = tmp)
  mating <- tmp[rep(x = seq_len(n.comb), each = size.F1.fam), ]
  n.mating <- size.F1.fam * n.comb
  
  n <- max(extr_int(x = id))
  if (is.null(flag)) {
    flag <- extr_flag(x = tail(x = id, n = 1L))
  }
  
  if (is.null(flag)) {
    new.id <- as.character(seq.int(from = n + 1L, to = n + n.mating, by = 1L))
  } else {
    new.id <- paste(seq.int(from = n + 1L, to = n + n.mating, by = 1L), flag, sep = "_")
  }
  
  ped <- list(data.frame(id = new.id, 
                         sire = id[mating[, 1L, drop = TRUE]],
                         dam = id[mating[, 2L, drop = TRUE]],
                         stringsAsFactors = FALSE))
  return(ped)
}

simulate_pedigree_syn <- function(id, n.gen, size = NULL, flag = NULL) {
  
  if (is.null(size)) {
    size.pop <- length(id)
  } else {
    size.pop <- size
  }
  
  n <- max(extr_int(x = id))
  if (is.null(flag)) {
    flag <- extr_flag(x = tail(x = id, n = 1L))
  }
  
  if (is.null(flag)) {
    new.id <- as.character(seq.int(from = n + 1L, to = n + size.pop, by = 1L))
  } else {
    new.id <- paste(seq.int(from = n + 1L, to = n + size.pop, by = 1L), flag, sep = "_")
  }
  
  for (i in seq_len(length.out = n.gen)) {
    mating <- create_mating(n.sel = length(id), size.rec = size.pop, selfings = TRUE)
    if (i == 1L) {
      ped <- list(data.frame(id = new.id, 
                             sire = id[mating[, 1L, drop = TRUE]],
                             dam = id[mating[, 2L, drop = TRUE]],
                             stringsAsFactors = FALSE))
    } else { 
      ped <- append_generation(ped = ped, mating = mating)
    }
  }
  
  return(ped)
}

simulate_F1 <- function(ped, par.list, genome.list) {
  gen <- attr(x = ped, which = "gen")
  Par <- ped[[which(gen == 0L)]]
  F1 <- ped[[which(gen == 1L)]]
  par.id <- Par$id
  n.parents <- length(par.id)
  
  n.loci <- vapply(X = par.list, FUN = ncol, FUN.VALUE = integer(1L)) 
  par.list.tag <- lapply(X = seq_along(par.list), FUN = function(i) {
    return(matrix(data = rep(x = seq_len(n.parents), each = 2L) %o% rep(1L, times = n.loci[i]),
                  nrow = n.parents * 2L, ncol = n.loci[i]))
  })
  
  mating <- cbind(match(x = F1$dam, table = par.id), 
                  match(x = F1$sire, table = par.id))
  syn <- paste_to_F1(geno.list = par.list.tag,
                     mating = mating)
  
  for (i in seq_along(syn)){
    colnames(syn[[i]]) <- colnames(par.list[[i]])
    rownames(syn[[i]]) <- to_long(x = F1$id, index = FALSE)
  } 
  
  return(syn)
}

get_gen <- function(ped, gen) {
  
  if (!is.integer(gen) || length(gen) > 1L)
    stop("'gen' is not an integer of length 1L")
  
  all.gen <- attr(x = ped, which = "gen")
  if (!(gen %in% all.gen))
    stop("'gen' is not contained in the pedigree")
  
  ped[[match(x = gen, table = all.gen)]]
}

has_gen <- function(ped, gen) {
  if (!is.integer(gen) || length(gen) > 1L)
    stop("'gen' is not an integer of length 1L")
  
  all.gen <- attr(x = ped, which = "gen")
  return(gen %in% all.gen)
}

simulate_syn <- function(syn, ped, genome.list) {
  
  match_gen <- function(id, ped) {
    
    hits <- which(vapply(X = ped, FUN.VALUE = logical(1L), FUN = function(x) {
      any(id %in% x$id)
    }))
    
    if (length(hits) > 1L)
      stop("Individuals are not from one generation")
    
    return(attr(x = ped, which = "gen")[hits])
  }
  
  repeat {
    id <- get_id(syn = syn)
    gen <- match_gen(id = id, ped = ped)
    # all.gen <- attr(x = ped, which = "gen")
    if (has_gen(ped = ped, gen = gen + 1L)) {
      ped.n <- get_gen(ped = ped, gen = gen + 1L)
      
      mating <- cbind(match(x = ped.n$dam, table = id), 
                      match(x = ped.n$sire, table = id))
      
      syn[] <- recomb.subroutine(geno.list = syn,
                                 genome.list = genome.list,
                                 mating = mating,
                                 is.tag = FALSE,
                                 use.hypred = TRUE)
      
      for (i in seq_along(along.with = syn)){
        rownames(syn[[i]]) <- to_long(x = ped.n$id, index = FALSE)
      } 
    } else {
      break
    }
  }
  return(syn)
}

create_mating <- function(n.sel, size.rec, selfings) {
  propose.mating <- function(n.sel, size.rec){
    mat <- matrix(data = sample.int(n = n.sel, 
                                    size = 2L * size.rec, 
                                    replace = TRUE),
                  nrow = size.rec, ncol = 2L)
    return(mat)
  }
  
  if (selfings) {
    mating <- propose.mating(n.sel = n.sel, size.rec = size.rec)
  } else {
    mating <- t(sapply(seq_len(size.rec), function(i){
      sample.int(n = n.sel, size = 2L, replace = FALSE)
    }))
  }
  return(mating)
}

make_genome_list <- function(map) {
  pos.list <- with(data = map, expr = split(x = pos, f = chr))
  n.loci <- vapply(X = pos.list, FUN = length, FUN.VALUE = numeric(1L))
  chr.len <- vapply(X = pos.list, FUN = max, FUN.VALUE = numeric(1L))
  genome.list <- lapply(X = seq_along(chr.len), FUN = function(i) {
    genome <- hypred::hypredGenome(num.chr = 1L,
                                   len.chr = chr.len[i] / 100.0,
                                   num.snp.chr = n.loci[i])
    genome <- hypred::hypredNewMap(object = genome,
                                   new.map = pos.list[[i]] / 100.0)
    return(genome)
  }) 
  return(genome.list)
}

all_identical <- function(l) {
  # l := list of objects to be compared for identity
  all(vapply(X = l, FUN = identical, y = l[[1L]], FUN.VALUE = logical(1L)))
}

get_size <- function(syn) {
  l <- lapply(X = syn, FUN = nrow)
  if (!all_identical(l = l)) {
    stop("The number of rows differs among matrices")
  }
  n <- l[[1L]]
  if (!(n %% 2L == 0L)) {
    stop("The number of rows is odd")
  }
  return(n %/% 2L)
}

get_id <- function(syn) {
  l <- lapply(X = syn, FUN = rownames)
  if (!all_identical(l = l))
    stop("Rownames are not consitent across matrices.")
  
  row.names <- l[[1L]]
  n <- length(row.names)
  if (! (n %% 2L == 0L))
    stop("The number of rows is odd")
  
  rl <- rle(x = row.names)
  if (any(rl$lengths != 2L)) 
    stop("Rownames do not occur in pairs or are out of order")
  
  return(rl$values)
}

prepare_genome_list <- function(map) {
  n.chr <- attr(x = map, which = "n.real.chr")
  pos.list <- with(data = map, expr = split(x = pos, f = chr))
  n.loci <- sapply(pos.list, length)
  chr.len <- sapply(pos.list, max)
  
  genome.list <- lapply(seq_len(n.chr), function(i) {
    genome <- hypred::hypredGenome(num.chr = 1L,
                                   len.chr = chr.len[i] / 100.0,
                                   num.snp.chr = n.loci[i])
    genome <- hypred::hypredNewMap(object = genome,
                                   new.map = pos.list[[i]] / 100.0)
    return(genome)
  })
  return(genome.list)
}

subset_matrix <- function(x, irows = quote(expr =), icols = quote(expr =)) {
  
  subset_sub <- function(x, irows, icols) { 
    stopifnot(is.matrix(x))
    attrib <- attributes(x)
    y <- x[irows, icols, drop = FALSE]
    attrib$dim <- dim(y)
    attrib$dimnames <- dimnames(y)
    attributes(y) <- attrib
    return(y) 
  } 
  
  if (is.list(x)) {
    attrib <- attributes(x)
    x <- lapply(X = x, FUN = subset_sub, irows = irows, icols = icols)
    attributes(x) <- attrib
  } else if (is.matrix(x)) {
    x <- subset_sub(x = x, irows = irows, icols = icols) 
  }
  return(x)
}

compute_statistics <- function(syn.rsc, syn.train, ids.sel, g.rsc, u.rsc,
                               A, Q, map, ival.mat) {
  
  TOP <- 10L
  
  myvar <- function(x) {
    sum((x - mean(x, na.rm = TRUE))^2.0, na.rm = TRUE) / length(x)
  }
  
  compute_top_relationships <- function(X, top) {
    if (top > nrow(X)){
      stop("The integer 'top' must be smaller than the number of rows of 'X'")
    } 
    mean(x = apply(X = X, MARGIN = 2L, FUN = function(x) {
      mean(x = head(x = sort(x = x, decreasing = TRUE), n = top))
    }), na.rm = TRUE)
  }
  
  id.marker <- with(map, id[is.marker])
  id.qtl <- with(map, id[is.qtl])
  qtl.eff <- map[id.qtl, "eff"]
  
  ids.train <- get_id(syn = syn.train)
  ids.rsc <- get_id(syn = syn.rsc)
  
  part.len <- compute_part_length(X = cc(syn.rsc), map = map)
  n.parts.list <- lapply(X = part.len, FUN = vapply, length, FUN.VALUE = integer(1L))
  avg.n.parts <- mean(unlist(n.parts.list))
  avg.len.parts <- mean(unlist(x = part.len, recursive = TRUE))
  
  syn.train.snp <- recode(x = syn.train)
  syn.train.snp.cc <- cc(syn.train.snp)
  syn.rsc.snp <- recode(x = syn.rsc)
  syn.rsc.snp.cc <- cc(syn.rsc.snp)
  
  #   rel.qtl <- compute_rel(x = to_short(syn.train.snp.cc[, id.qtl]),
  #                          y = to_short(syn.rsc.snp.cc[, id.qtl]),
  #                          center = TRUE, scale = TRUE)
  #   
  #   if (is.pedigree) {
  #     rel.est <- A[ids.train, ids.rsc, drop = FALSE]
  #   } else {
  #     rel.est <- compute_rel(x = to_short(syn.train.snp.cc[, id.marker]),
  #                            y = to_short(syn.rsc.snp.cc[, id.marker]),
  #                            center = TRUE, scale = TRUE)
  #   }
  
  #   cor.rel <- mean(x = mapply(FUN = cor, split(rel.qtl, seq_len(nrow(rel.qtl))), 
  #                              split(rel.est, seq_len(nrow(rel.est))),
  #                              MoreArgs = list(use = "pairwise.complete.obs")), na.rm = TRUE)
  
  #   sd.rel.qtl <- mean(vapply(X = split(rel.qtl, seq_len(nrow(rel.qtl))),
  #                             FUN = sd, FUN.VALUE = numeric(1L), na.rm = TRUE), na.rm = TRUE)
  #   sd.rel.est <- mean(vapply(X = split(rel.est, seq_len(nrow(rel.est))),
  #                             FUN = sd, FUN.VALUE = numeric(1L), na.rm = TRUE), na.rm = TRUE)
  
  p.marker <- colMeans(syn.rsc.snp.cc[, id.marker]) 
  p.qtl <- colMeans(syn.rsc.snp.cc[, id.qtl]) 
  prop.poly.marker <- mean(!is_mono(x = p.marker)) 
  prop.poly.qtl <- mean(!is_mono(x = p.qtl))
  
  LD.mat <- compute_LD_intervals(X = syn.rsc.snp.cc, mp = map, ival.mat = ival.mat) 
  LP.mat <- compute_LP_intervals(X = syn.rsc.snp.cc, Y = syn.train.snp.cc, mp = map,
                                 ival.mat = ival.mat)
  
  r <- tryCatch(expr = cor(x = u.rsc, y = g.rsc), warning = function(w) NA_real_)
  
  mean.A.train <- mean(A[ids.train, ids.train][upper.tri(x = A[ids.train, ids.train])], na.rm = TRUE)
  mean.A.rsc <- mean(A[ids.rsc, ids.rsc][upper.tri(x = A[ids.rsc, ids.rsc])], na.rm = TRUE)
  mean.A.train.rsc <- mean(A[ids.train, ids.rsc][upper.tri(x = A[ids.train, ids.rsc])], na.rm = TRUE)
  top.A <- compute_top_relationships(X = A[ids.train, ids.rsc], top = TOP)
  
  sd.A.rsc <- sd(A[ids.rsc, ids.rsc][upper.tri(x = A[ids.rsc, ids.rsc], diag = FALSE)], na.rm = FALSE)
  sd.A.train <- sd(A[ids.train, ids.train][upper.tri(x = A[ids.train, ids.train], diag = FALSE)], na.rm = FALSE)
  sd.A.train.rsc <- mean(apply(X = A[ids.train, ids.rsc, drop = FALSE], MARGIN = 1L, FUN = sd))
  
  top.Q <- compute_top_relationships(X = Q[ids.train, ids.rsc], top = TOP)
  sd.Q.rsc <- sd(Q[ids.rsc, ids.rsc][upper.tri(x = Q[ids.rsc, ids.rsc], diag = FALSE)], na.rm = FALSE)
  sd.Q.train <- sd(Q[ids.train, ids.train][upper.tri(x = Q[ids.train, ids.train], diag = FALSE)], na.rm = FALSE)
  sd.Q.train.rsc <- mean(apply(X = Q[ids.train, ids.rsc, drop = FALSE], MARGIN = 1L, FUN = sd))
  
  
  
  f <- mean(x = diag(A)[ids.rsc], na.rm = TRUE) - 1.0
  sig2a <- myvar(g.rsc)
  gain <- mean(g.rsc, na.rm = TRUE)
  bulmer <- myvar(g.rsc) / (2.0 * sum(p.qtl * (1.0 - p.qtl) * qtl.eff^2.0))
  
  pC.marker <- phase_changes(X = syn.rsc.snp.cc, mp = map, loci = "SNP")
  pC.qtl <- phase_changes(X = syn.rsc.snp.cc, mp = map, loci = "QTL")
  
  
  
  #   W.train <- to_short(syn.train.snp.cc[, id.qtl])
  #   W.train <- scale(x = W.train, center = rep(x = 1L, time = ncol(W.train)), scale = FALSE)
  #   W.rsc <- to_short(syn.rsc.snp.cc[, id.qtl])
  #   W.rsc <- scale(x = W.rsc, center = rep(x = 1L, time = ncol(W.rsc)), scale = FALSE)
  #   tcrossprod(W.train, W.rsc) / (2L * ncol(W.train) * 0.5 * 0.5)
  
  #   a.vec <- unique(as.vector(A[ids.train, ids.rsc, drop = FALSE]))
  #   sd.values <- vapply(X = a.vec, FUN.VALUE = numeric(1L), FUN = function(a) {
  #      sd(x = Q[ids.train, ids.rsc, drop = FALSE][which(x = (A[ids.train, ids.rsc, drop = FALSE] == a), arr.ind = TRUE)])
  #   })
  #   cor(x = sd.values, y = a.vec, use = "pairwise.complete.obs")
  
  
  
  df <- data.frame(
    r,
    sig2a,
    gain,
    f,
    bulmer,
    mean.A.train,
    mean.A.rsc,
    mean.A.train.rsc,
    top.A,
    sd.A.rsc,
    sd.A.train,
    sd.A.train.rsc,
    
    top.Q,
    sd.Q.rsc,
    sd.Q.train,
    sd.Q.train.rsc,
    
    pC.marker,
    pC.qtl,
    avg.n.parts,
    avg.len.parts,
    prop.poly.marker,
    prop.poly.qtl
  )
  
  tmp <- reshape(data = transform(LP.mat, id = "i"), v.names = "LP",
                 timevar = "center", direction = "wide", drop = c("start", "stop")) 
  tmp$id <- NULL
  df <- cbind(df, tmp)
  
  tmp <- reshape(data = transform(LD.mat, id = "i"), v.names = "LD",
                 timevar = "center", direction = "wide", drop = c("start", "stop")) 
  tmp$id <- NULL
  df <- cbind(df, tmp)
  
  return(df)
}

simulate_phenotypes <- function(X, map, sig2e) {
  
  id.qtl <- with(map, id[is.qtl])
  qtl.eff <- map[id.qtl, "eff"]
  
  n <- nrow(X)
  if (n %% 2L != 0L) {
    stop("X must have an even number of rows")
  }
  
  X <- to_short(x = X) 
  eta <- as.vector(X[, id.qtl, drop = FALSE] %*% qtl.eff)
  e <- rnorm(n = length(eta), mean = 0.0, sd = sqrt(sig2e))
  y <- eta + e
  
  names(y) <- rownames(X)
  names(eta) <- rownames(X)
  return(list(y = y, eta = eta))
}

simple_write <- function(x, f, digits = 6L) {
  has.colnames <- ifelse(test = file.exists(f), yes = FALSE, no = TRUE)
  tmp <- format(x = x, digits = digits)
  write.table(x = tmp, file = f, append = TRUE, quote = TRUE, sep = " ",
              eol = "\n", na = "NA", dec = ".", row.names = FALSE,
              col.names = has.colnames, qmethod = c("escape", "double"),
              fileEncoding = "")
}

subset_syn <- function(syn, id) {
  
  all.id <- get_id(syn = syn)
  if (!all(id %in% all.id))
    stop("Some elements of 'id' do not occur in 'syn'")
  idx <- which(rownames(syn[[1L]]) %in% id)
  if (!all(diff(idx)[seq.int(from = 1L, to = length(idx) - 1, by = 2L)] == 1L))
    stop("Subsetting failed due to inconsitent indexing")
  
  syn[] <- lapply(X = syn, FUN = "[", i = idx, j = quote(expr =), drop = FALSE)
  return(syn)
}

subset_pedigree <- function(ped, id) {
  ped.tb <- cped(ped = ped)
  tmp <- pedigree::trimPed(ped = ped.tb, data = ped.tb$id %in% id)
  ped.tb <- ped.tb[tmp, , drop = FALSE]
  ped[] <- split(x = ped.tb, f = pedigree::countGen(ped.tb))
  return(ped)
}

cc <- function(x) {
  attrib <- attributes(x)
  x <- do.call(what = "cbind", args = x)
  attributes(x) <- c(attributes(x), attrib[setdiff(x = names(attrib), y = names(attributes(x)))])
  return(x)
}

uncc <- function(x, map) {
  if (!(all(colnames(x) %in% map$id)))
    stop("Not all Locus IDs are present in 'map'")
  
  attrib <- attributes(x)
  x <- lapply(X = with(data = map, expr = split(x = id, f = chr)), FUN = function(id) {
    x[, id, drop = FALSE]
  })
  mostattributes(x) <- attrib
  return(x)
} 

recode <- function(x) {
  
  recode_sub <- function(x, t) {
    if (!all(is.matrix(x) & is.matrix(t) & is.integer(x) & is.integer(t))) {
      stop("x and t must be integer matrices.")
    } 
    if (ncol(x) != ncol(t)) {
      stop("x and t have a different number of columns")
    }
    m <- nrow(x)
    n <- ncol(x)
    for (i in seq_len(n)) {
      x[,i] <- t[, i, drop = TRUE][x[, i, drop = TRUE]]
    }
    return(x)
  }
  
  t.par <- attr(x = x, which = "t.par")
  for (i in seq_along(x)) {
    x[[i]] <- recode_sub(x = x[[i]], t = t.par[[i]])
  }
  return(x) 
}

make_A <- function(ped, gen = NULL, ids = NULL) {
  
  
  ped.tb <- cped(ped = ped)
  if (!identical(pedigree::orderPed(ped.tb), seq_len(nrow(ped.tb)))) {
    stop("pedigree is not ordered.")
  }
  all.gen <- pedigree::countGen(ped = ped.tb)
  all.ids <- ped.tb$id
  
  if (is.null(gen)) {
    if (is.null(ids)) {
      sel.ids <- all.ids[all.gen == max(all.gen)]
    } else {
      if (!all(ids %in% all.ids)) {
        stop("Not all provided ids are present in the predigree.")   
      }
      sel.ids <- all.ids[all.ids %in% ids]
    }
  } else {
    if (is.null(ids)) {
      if (length(gen) == 1L && gen < 0L) {
        gen <- tail(x = sort(unique(x = all.gen), decreasing = FALSE), abs(gen))
      } else {
        stop("Argument to gen is not acceptable.")
      }
      sel.ids <- all.ids[all.gen %in% gen]
    } else {
      stop("Either of gen or ind must be NULL.")  
    }
  }
  log.vec <- all.ids %in% sel.ids  
  
  ## temporarily change the working directory
  # cwd <- getwd() # broke down on servers for no good reason !!!
  cwd <- system2(command = "pwd", args = "xx", stdout = TRUE, stderr = TRUE) # alternative
  
  ped.dir <- tempfile()
  dir.create(path = ped.dir, showWarnings = TRUE, recursive = TRUE)
  setwd(dir = ped.dir)
  
  n <- nrow(ped.tb)
  id <- seq_len(length.out = n)
  # call C subroutine. Note that the ids must be dummy ids (the actual indices starting from 1) 
  res <- .C("getA",
            ind = id,
            dam = with(data = ped.tb, expr = match(x = dam, table = id, nomatch = 0L)), 
            sire = with(data = ped.tb, expr = match(x = sire, table = id, nomatch = 0L)),
            n = n,
            which = as.integer(log.vec))
  
  remove(n, id)
  setwd(dir = cwd)
  
  # read in the table
  tb <- read.table(file = file.path(ped.dir, "A.txt"), header = FALSE, sep = " ",
                   col.names = c("ind1", "ind2", "rel"),
                   colClasses = c("integer", "integer", "numeric"),
                   stringsAsFactors = FALSE)
  # delete the temporary directory
  success <- unlink(x = ped.dir, recursive = TRUE, force = FALSE) 
  if (success == 1L) {
    stop("Deletion of temporary directory did not work!")
  }
  
  # replace the dummy ids with the true ids 
  tb$ind1 <- factor(x = ped.tb$id[tb$ind1])
  tb$ind2 <- factor(x = ped.tb$id[tb$ind2])
  # set up the A matrix from the data.frame
  A <- with(data = tb, expr = {
    A <- matrix(data = NA_real_, nrow = nlevels(ind1), ncol = nlevels(ind2),
                dimnames = list(levels(ind1), levels(ind2)))
    A[cbind(ind1, ind2)] <- A[cbind(ind2, ind1)] <- rel
    A
  })
  
  # reorder columns if ids are directly given 
  if (!is.null(ids)) {
    A <- A[ids, ids]  
  }
  
  return(A)  
}

cped <- function(ped) {
  as.data.frame(data.table::rbindlist(l = ped, use.names = TRUE, fill = TRUE))
}

merge_pedigree <- function(ped.A, ped.B) {
  
  if (!identical(attr(x = ped.A, which = "gen"), attr(x = ped.B, which = "gen"))) {
    stop("The generation stucture between the pedigrees differs.")
  }
  
  len.A <- length(ped.A)
  len.B <- length(ped.B)
  n.min <- min(len.A, len.B)
  n.max <- max(len.A, len.B) 
  new.ped <- vector("list", n.max)
  
  for (i in seq_len(n.min)) {
    tmp <- rbind(ped.A[[i]], ped.B[[i]])
    new.ped[[i]] <- unique(x = tmp)
  }
  
  if (len.A > len.B) {
    for (i in seq.int(from = n.min + 1L, to = n.max, by = 1L)) {
      new.ped[[i]] <- ped.A[[i]]
    }
  } else if (len.A < len.B) {
    for (i in seq.int(from = n.min + 1L, to = n.max, by = 1L)) {
      new.ped[[i]] <- ped.B[[i]]
    }
  }
  
  mostattributes(new.ped) <- attributes(ped.A)
  return(new.ped)
}

phase_changes <- function(X, mp, loci = c("SNP", "QTL")) {
  loci <- match.arg(arg = loci)
  stopifnot(!is.null(colnames(X)))
  
  is_mono <- function(X) {
    p <- colMeans(X)
    p * (1.0 - p) < .Machine$double.eps^{0.5}
  }
  
  if (loci == "SNP") {
    X <- X[, with(data = mp, expr = id[is.marker]), drop = FALSE]
    mp <- mp[mp$is.marker, , drop = FALSE]
  } else if (loci == "QTL") {
    X <- X[, with(data = mp, expr = id[is.qtl]), drop = FALSE]
    mp <- mp[mp$is.qtl, , drop = FALSE]
  }
  
  keep <- !(is_mono(X = X))
  if (sum(keep) < 3) {
    LP <- NA_real_
  } else {
    nm.keep <- names(keep[keep])
    X <- X[, nm.keep, drop = FALSE]
    mp <- mp[nm.keep, , drop = FALSE]
    chromosomes <- unique(mp$chr)
    
    # pos.m <- structure(.Data = mp[id.marker, "pos"], names = id.marker)
    LP <- mean(vapply(X = chromosomes, FUN.VALUE = numeric(1L), FUN = function(i) {
      id <- with(mp, id[chr == i]) 
      if (length(id) < 3) {
        return(NA_real_)
      } 
      
      n <- length(id)
      x <- X[, id, drop = FALSE]
      wh <- cbind(seq.int(from = 1L, to = n - 1L, by = 1L), seq.int(from = 2L, to = n, by = 1L))
      cor.val <- as.vector(Multiparent::cor_comp(x = x, y = x, wh = wh))
      ch <- diff(sign(cor.val)) != 0
      # divide by 2.0 to introduce a weighting of sign changes. A "full" sign change would then
      # be from 1 to -1 or from -1 to 1.
      abs.diff <- abs(diff(cor.val)) / 2.0
      return(sum(abs.diff[ch]) / (length(id) - 1L))
    }), na.rm = TRUE)
  }
  return(LP)
} 

check_ids <- function(syn, ped) {
  id.ped <- ped[[length(ped)]]$id
  id.syn <- rownames(syn[[1L]])
  tmp <- lapply(X = syn, FUN = rownames)
  stopifnot(all(sapply(X = tmp, FUN = identical, y = id.syn)))
  stopifnot(setequal(id.ped, id.syn))
  n <- length(id.syn)
  stopifnot(n %% 2L == 0L)
  id.syn.odd <- id.syn[seq.int(from = 1L, to = n - 1L, by = 2L)]
  id.syn.even <- id.syn[seq.int(from = 2L, to = n, by = 2L)]
  stopifnot(identical(id.syn.odd, id.syn.even))
  id.syn <- id.syn.odd
  remove(id.syn.odd, id.syn.even)
  stopifnot(identical(id.ped, id.syn))
  return(TRUE)
}

has_pedigree <- function(syn) {
  ("ped" %in% names(attributes(syn)))
}

sample_id <- function(syn, size) {
  sample(x = get_id(syn = syn), size = size, replace = FALSE)
}

compute.heter <- function(p.freq) {
  return(mean(2.0 * p.freq * (1.0 - p.freq)))
}

compute_LD_intervals <- function(X, mp, ival.mat = NULL, by = 1.0) {
  
  if (is.null(ival.mat)) {
    s <- seq(from = min(mp$pos), to = max(mp$pos), by = by)
    ival.mat <- cbind(s[-length(s)], s[-1L])
  }
  p <- colMeans(x = X)
  kp <- (p * (1.0 - p) > .Machine$double.eps^{0.5})
  
  if (all(!kp)) {
    ival.mat <- cbind(ival.mat, LD = NA_real_)
  } else {
    mp <- mp[colnames(X)[kp], , drop = FALSE]
    X <- X[, kp]
    n.c <- length(unique(mp$chr))
    n.i <- nrow(ival.mat)
    # cor.out <- vector
    LD.ival <- numeric(n.i)
    for (j in seq_len(n.i)) {
      st <- ival.mat[j, 1L]
      ed <- ival.mat[j, 2L] 
      cor.val.list <- vector("list", n.c)
      for (i in seq_len(n.c)) {
        # ids <- with(mp, id[chr == i])
        pos.m <- structure(.Data = with(mp, pos[chr == i & is.marker]),
                           names = with(mp, id[chr == i & is.marker]))
        pos.q <- structure(.Data = with(mp, pos[chr == i & is.qtl]),
                           names = with(mp, id[chr == i & is.qtl]))
        
        dist.mat <- abs(outer(X = pos.m, Y = pos.q, FUN = "-"))
        wh <- which(dist.mat >= st & dist.mat <= ed, arr.ind = TRUE, useNames = TRUE)
        if (all(dim(dist.mat) > 0L) && nrow(wh) > 0L) {
          stopifnot(is.matrix(wh))
          x <- X[, with(mp, id[chr == i & is.marker]), drop = FALSE]
          y <- X[, with(mp, id[chr == i & is.qtl]), drop = FALSE]
          cor.val <- as.vector(Multiparent::cor_comp(x = x, y = y, wh = wh))
          # cor.val <- cor_compR(x = x, y = y, wh = wh)
        } else {
          cor.val <- NA
        }
        cor.val.list[[i]] <- cor.val
      }
      tmp <- unlist(cor.val.list)
      if (any(complete.cases(tmp))) {
        LD.ival[j] <- mean(tmp^2.0, na.rm = TRUE)
      } else {
        LD.ival[j] <- NA_real_
      }
    }
    ival.mat <- cbind(ival.mat, LD = LD.ival) 
  }
  
  return(ival.mat)
}

compute_LP_intervals <- function(X, Y, mp, ival.mat = NULL, by = 1.0) {
  stopifnot(!is.null(colnames(X)))
  
  #   cor_comp <- function(x, y, wh) {
  #     out <- numeric(nrow(wh))
  #     for (i in seq_len(nrow(wh))) {
  #       k <- wh[i, 1L]
  #       l <- wh[i, 2L]
  #       out[i] <- cor(x[,k], y[,l])
  #     }
  #     return(out)
  #   }
  
  
  cossim <- function(x, y) {
    as.vector(crossprod(x, y) / sqrt(crossprod(x) * crossprod(y)))
  }
  
  signsim <- function(x, y) mean(sign(x) == sign(y))
  
  
  is_mono <- function(X) {
    p <- colMeans(X)
    p * (1.0 - p) < .Machine$double.eps^{0.5}
  }
  
  if (is.null(ival.mat)) {
    s <- seq(from = min(mp$pos), to = max(mp$pos), by = by)
    ival.mat <- cbind(s[-length(s)], s[-1L])
  }
  
  keep <- !(is_mono(X = X) | is_mono(X = Y))
  if (all(!keep)) {
    ival.mat <- cbind(ival.mat, LP = NA_real_)
  } else {
    nm.keep <- colnames(X)[keep]
    X <- X[, nm.keep, drop = FALSE]
    Y <- Y[, nm.keep, drop = FALSE]
    mp <- mp[keep, , drop = FALSE]
    n.c <- length(unique(mp$chr))
    n.i <- nrow(ival.mat)
    ret.mat <- matrix(NA_real_, nrow = n.c, ncol = n.i)
    for (i in seq_len(n.c)) {
      id.marker <- with(mp, id[chr == i & is.marker]) 
      id.qtl <- with(mp, id[chr == i & is.qtl]) 
      m.x <- X[, id.marker, drop = FALSE]
      q.x <- X[, id.qtl, drop = FALSE]
      m.y <- Y[, id.marker, drop = FALSE]
      q.y <- Y[, id.qtl, drop = FALSE]
      pos.m <- structure(.Data = mp[id.marker, "pos"], names = id.marker)
      pos.q <- structure(.Data = mp[id.qtl, "pos"], names = id.qtl)
      dist.mat <- abs(outer(X = pos.m, Y = pos.q, FUN = "-"))
      for (j in seq_len(n.i)) {
        st <- ival.mat[j, 1L]
        ed <- ival.mat[j, 2L] 
        wh <- which(dist.mat >= st & dist.mat <= ed, arr.ind = TRUE, useNames = TRUE)
        if (all(dim(dist.mat) > 0L) && nrow(wh) > 0L) {
          stopifnot(is.matrix(wh))
          cor.val.x <- as.vector(Multiparent::cor_comp(x = m.x, y = q.x, wh = wh))
          cor.val.y <- as.vector(Multiparent::cor_comp(x = m.y, y = q.y, wh = wh))
          #           cor.cor <- tryCatch(expr = cor(cor.val.x, cor.val.y),
          #                               warning = function(e) NA_real_) 
          cor.cor <- cossim(x = cor.val.x, y = cor.val.y)
        } else {
          cor.cor <- NA_real_
        }
        ret.mat[i, j] <- cor.cor
      }
    }
    tmp <- colMeans(x = ret.mat, na.rm = TRUE)
    tmp[is.nan(tmp)] <- NA_real_
    ival.mat <- cbind(ival.mat, LP = tmp) 
  }
  return(ival.mat)
}

is_mono <- function(x) {
  x * (1.0 - x) < .Machine$double.eps^{0.5}
}

is_wholenumber <- function(x, tol = .Machine$double.eps ^ {0.5}) {
  abs(x - round(x)) < tol
}

to_short <- function(x){
  if (!is.list(x) & !is.matrix(x)) {
    stop("You must supply a list or a matrix as argument")
  }
  short.sub <- function(x) {
    attrib <- attributes(x)
    n <- nrow(x)
    stopifnot(n %% 2L == 0L)
    idx <- seq.int(from = 1L, to = n - 1L, by = 2L)
    x <- x[idx, , drop = FALSE] + x[idx + 1L, , drop = FALSE]
    # attrib$dim[1L] <- dim(x)[1L]
    attributes(x) <- c(attributes(x), attrib[!(names(attrib) %in% names(attributes(x)))])
    return(x)
  }
  
  if (is.list(x)) {
    lnames <- names(x)
    x <- lapply(x, function(y) {
      return(short.sub(x = y))
    })
    names(x) <- lnames
  } else if (is.matrix(x)) {
    x <- short.sub(x = x)
  }
  return(x)
}

get_g <- function(X, map){
  id.qtl <- with(map, id[is.qtl])
  qtl.eff <- map[id.qtl, "eff"]
  X <- to_short(cc(X)[, id.qtl, drop = FALSE])
  tmp <- as.vector(X %*% qtl.eff)
  names(tmp) <- rownames(X)
  return(tmp)  
}

select_ind <- function(x, 
                       sel.int = NULL, 
                       top.x = NULL,
                       method = c("positive", "negative", "random")){
  
  method <- match.arg(arg = method)
  if (is.null(sel.int) & is.null(top.x) | !is.null(sel.int) & !is.null(top.x)) {
    stop("Exactly one of sel.int and top.x must be specified!")
  }
  if (!is.null(sel.int)) {
    n.sel <- round(length(x) * sel.int)
  } else if (!is.null(top.x)) {
    n.sel <- top.x
  }
  
  tmp <- switch(EXPR = method,
                positive = sort.list(x = x, na.last = TRUE, decreasing = TRUE),
                negative = sort.list(x = x, na.last = TRUE, decreasing = FALSE),
                random = sample(seq_len(length.out = length(x))))
  
  sel.ind <- names(x)[tmp[seq_len(length.out = n.sel)]]
  return(sel.ind)
}

reduce_marker <- function(x.list, ids){
  x.list <- lapply(x.list, function(x) {
    x <- x[,colnames(x) %in% ids]
  })
  return(x.list)
}

gblup <- function(y.ts, A = NULL){
  
  A.names <- colnames(A)
  ids.train <- names(y.ts) 
  ids.rsc <- setdiff(x = A.names, y = ids.train)
  ord <- match(x = c(ids.train, ids.rsc), table = A.names)
  
  y.rsc <- structure(.Data = rep(x = NA_real_, times = length(ids.rsc)), names = ids.rsc)
  y.tmp <- c(y.ts, y.rsc)
  fit <- rrBLUP::mixed.solve(y = y.tmp, Z = NULL, K = A[ord, ord], X = NULL, method = "REML")
  class(fit) <- c("rrBLUP")
  return(fit)
}

compute_part_length <- function(X, map) {
  stopifnot(is.matrix(X) && is.integer(X))
  has.cols <- all(vapply(X = c("chr", "pos"), FUN = exists,
                         FUN.VALUE = logical(1L), where = map, inherits = FALSE))
  stopifnot(is.data.frame(map) && has.cols) 
  n <- nrow(X) 
  chr.vec <-  sort(unique(map$chr))
  n.chr <- length(chr.vec) 
  
  part.len.sub <- function(x, pos) {
    run.len <- rle(x)$lengths 
    part.len <- rep(x = NA_real_, times = length(run.len))
    first <- run.len[1]
    part.len[1L] <- pos[first]
    
    if (length(run.len) > 1L) {
      for (k in 1L:(length(run.len) - 1L)) {
        last <- first + run.len[k + 1L]
        part.len[k + 1L] <- pos[last] - pos[first]
        first <- last 
      }
    }
    return(part.len)
  }
  
  part.len.list <- replicate(n = n.chr, expr = vector("list", n), 
                             simplify = FALSE)
  for (i in seq_len(n)) {
    for (j in seq_len(n.chr)) {
      part.len.list[[j]][[i]] <- 
        part.len.sub(x = X[i, with(map, chr == chr.vec[j])],
                     pos = with(map, pos[chr == chr.vec[j]]))
    }
  }
  return(part.len.list)
}

compute_rel <- function(x, y, center = TRUE, scale = TRUE) {
  if (center || scale) {
    p <- 0.5 * colMeans(rbind(x,y))
    sdev <- sqrt(2.0 * p * (1.0 - p))
    del <- which(sdev > .Machine$double.eps^{0.5})
    p <- p[del]
    sdev <- sdev[del]
    if (!scale) {sdev <- FALSE}
    x <- scale(x = x[, del, drop = FALSE], center = 2.0 * p, scale = sdev)
    y <- scale(x = y[, del, drop = FALSE], center = 2.0 * p, scale = sdev)
  }
  mat <- tcrossprod(x, y) / ncol(x)
  return(mat)
}

compute_GRM <- function(X, freq) {
  ## X : diploid individuals with SNP genotypes of 0, 1, 2
  ## freq : allele frequencies used to center the matrix and compute the denominator
  p <- freq[colnames(X)]
  denom <- 2.0 * sum(p * (1.0 - p))
  W <- scale(x = X, center = 2.0 * p, scale = FALSE)
  remove("X")
  tcrossprod(W) / denom
}
      

sampleParents <- function (n.ind, n.parents, identical = FALSE) {
  par.idx <- sample.int(n = n.ind, size = 2L * n.parents, replace = FALSE)
  if (identical) {
    par.idx <- sort(sample(x = par.idx, size = n.parents, replace = FALSE))
    ret <- list("par.idx.TS" = par.idx,
                "par.idx.PS" = par.idx)
  } else {
    ret <- lapply(split(x = par.idx, f = gl(n = 2L, k = n.parents)), sort)
    ret <- setNames(ret, nm = paste0("par.idx.", c("TS", "PS")))
  }
  return (ret)
}


##########################################################################################
# B) Simulation of ancestral populations.
#
# This section is used to simulate ancestral populations LR and SR.
# 
# Requirements:
# - QMsim executable must be available (http://www.aps.uoguelph.ca/~msargol/qmsim/).
#   The executable must be placed in the directory set below.
# - The (archieved) R-package 'hypred' must be installed. (https://cran.r-project.org/src/contrib/Archive/hypred/)
# Set directory. The QMSim executable must be located here!
dir <- '~/Dropbox/Recurrent_Selection/Submission/2nd_submission/Code'

library('hypred')

# Load chip data ---------------------------------------------------------------
map <- read.table(file = file.path(dir, "./Data", "Ancestral","Physical_Genetic_Map_SNP_Chip.txt"))
map <- split(x = map$GenMapPred, f = as.factor(map$chromosome))

prev <- sum(sapply(X = map, FUN = length))
## prune markers that are too close together for QMSim
map <- lapply(map, function (x) {
  kill <- which(log(x = diff(x), base = 10) < -5.01) + 1L
  if (length(kill) != 0L) {
    return (x[-kill])
  } else {
    return (x)
  }
})

prev - sum(sapply(X = map, FUN = length)) ## loss of markers :(


# Simulate ancestral populations -----------------------------------------------

n.chr <- length(map)
chrlen <- ceiling(sapply(X = map, FUN = max))
nloci.available <- sapply(X = map, FUN = length)
nqloci.total <- 5e3L
nmloci.total <- 20e3L

nqloci <- round(x = nqloci.total * chrlen[-n.chr]/sum(chrlen), digits = 0L)
nqloci <- append(x = nqloci, values = nqloci.total - sum(nqloci))

nmloci <- round(x = nmloci.total * chrlen[-n.chr]/sum(chrlen), digits = 0L)
nmloci <- append(x = nmloci, values = nmloci.total - sum(nmloci))

mpos <- vector(mode = "list", length = n.chr)
qpos <- vector(mode = "list", length = n.chr)
for (i in seq_len(length.out = n.chr)) {
  qidx <- sort(x = sample.int(n = nloci.available[i], size = nqloci[i], replace = FALSE), decreasing = FALSE)
  midx <- sort(x = sample(x = setdiff(x = seq_len(length.out = nloci.available[i]), y = qidx), size = nmloci[i], replace = FALSE), decreasing = FALSE)
  qpos[[i]] <- map[[i]][qidx]
  mpos[[i]] <- map[[i]][midx]
}


N_BOTTLENECK <- 30L
INTERMEDIATE_GENERATIONS <- 15L
FINAL_GENERATIONS <- 3L
N_FINAL <- 10000L 

hsize <- 1500L ## size of historical population
ngenerations <- 3000L ## number of historical generations
nma <- "all 2" ## number of unique alleles at marker
maf <- "eql" ## equal marker allele frequencies at beginning
nqa <- "all 2" ## number of unique alleles at QTL
qaf <- "eql" ## equal QTL allele frequencies at beginning
qae <- "rnd" ## QTL effect distribution
mmutr <- 2.5 * 1e-5 ## marker mutation rate
qmutr <- 2.5 * 1e-5 ## QTL mutation rate

## LR25
out <- sim.founder(hsize = hsize, rsize = c(N_BOTTLENECK, N_BOTTLENECK, N_BOTTLENECK / 2L * 1000L, N_FINAL),
                   ngenerations = ngenerations, chrlen = chrlen,
                   nmloci = nmloci, nqloci = nqloci, mpos = mpos,
                   qpos = qpos, nma = nma, maf = maf, nqa = nqa,
                   qaf = qaf, qae = qae, mmutr = mmutr, qmutr = qmutr,
                   ng = c(15L, 1L, 2L, 0L), ls = c(2L, 1000L, 6L, 2L), 
                   grr = c(0.0, 0.0, 0.0), sd = "rnd",
                   path_to_QMSim = file.path(dir, 'QMSim'))

colnames(out$geno.qtl) <- out$map.qtl$id
colnames(out$geno.marker) <- out$map.marker$id

mm <- out$map.marker
mq <- out$map.qtl
mq$is.qtl <- TRUE
mm$is.qtl <- FALSE
map <- rbind(mm, mq)
geno <- cbind(out$geno.marker, out$geno.qtl)
rm(out)
## sorting
n.chr <- length(unique(map$chr))
map <- lapply(seq_len(n.chr), function (i) {
  m <- map[map$chr == i, , drop = FALSE]
  m <- m[order(m$pos, decreasing = FALSE), ]
  return(m)
})
rownames(map) <- map$id

LR <- lapply(seq_len(n.chr), function (i) {
  id <- map[[i]][, "id"]
  return(geno[,id])
})
remove(geno)

pos.list <- lapply(X = map, FUN = function(x) x$pos)
n.loci <- vapply(X = pos.list, FUN = length, FUN.VALUE = numeric(1L))
chr.len <- vapply(X = pos.list, FUN = max, FUN.VALUE = numeric(1L))
genome.list <- lapply(X = seq_along(chr.len), FUN = function(i) {
  genome <- hypred::hypredGenome(num.chr = 1L,
                                 len.chr = chr.len[i] / 100.0,
                                 num.snp.chr = n.loci[i])
  genome <- hypred::hypredNewMap(object = genome,
                                 new.map = pos.list[[i]] / 100.0)
  return(genome)
}) 

# save HLD
path <- file.path(dir, "Data", "Ancestral", "LR")
dir.create(path = path, recursive = TRUE)
saveRDS(object = do.call(what = rbind, args = map), file = file.path(path, "map.rds"), compress = FALSE)
saveRDS(object = do.call(what = cbind, args = LR), file = file.path(path, "mat.rds"), compress = FALSE)

SR <- LR
for (i in seq_len(length.out = 100L)) {
  mating <- create_mating(n.sel = N_FINAL, size.rec = N_FINAL, selfings = TRUE)
  SR <- Multiparent::recomb.subroutine(geno.list = SR,
                                       genome.list = genome.list,
                                       mating = mating,
                                       is.tag = FALSE,
                                       use.hypred = TRUE)
  print(i)
}


path <- file.path(dir, "Data", "Ancestral", "SR")
dir.create(path = path, recursive = TRUE)
saveRDS(object = do.call(what = rbind, args = map), file = file.path(path, "map.rds"), compress = FALSE)
saveRDS(object = do.call(what = cbind, args = SR), file = file.path(path, "mat.rds"), compress = FALSE)

##########################################################################################
# C) Simulation of synthetics.
#
# This section is used to simulate the synthethic population for recurrent
# genomic selection.
# 
# Requirements:
# - The (archieved) R-package 'hypred' must be installed. (https://cran.r-project.org/src/contrib/Archive/hypred/)
# Note:
#   This script is inteded to be run from the command line, possibly using a
#   batch process manager.
# Set directory.
dir <- '~/Dropbox/Recurrent_Selection/Submission/2nd_submission/Code'


library("hypred", quietly = TRUE)
source(file = file.path(dir, 'functions.R'))

args <- commandArgs(trailingOnly = TRUE)
anc.scen <- as.character(args[[1L]])
info.scen <- as.character(args[[2L]])
n.parents <- as.integer(args[[3L]])
size.TS <- as.integer(args[[4L]])
size.PS <- as.integer(args[[5L]])
n.qtl <- as.integer(args[[6L]])
useHypred <- as.logical(args[[7L]])
compress <- args[[8L]]
on.server <- as.logical(args[[9L]])
rep.start <- as.integer(args[[10L]])
rep.end <- as.integer(args[[11L]])
n.marker <- as.integer(args[[12L]])
dirname.output <- as.character(args[[13L]])

# # Sample parameter input.
# anc.scen <- "LR"
# info.scen <- "RS_CS_LD"
# n.parents <- 4L
# size.TS <- 1000L
# size.PS <- 200L
# n.qtl <- 500L
# useHypred <- TRUE
# compress <- "gzip"
# on.server <- FALSE
# rep.start <- 1L
# rep.end <- 1L
# n.marker <- 10000L
# dirname.output <- "Progeny"

for (rep in rep.start:rep.end) {
  in.dir <- file.path(dir, "Data", "Ancestral")
  out.dir <- file.path(dir, "Data", dirname.output)
  file.map <- file.path(in.dir, anc.scen, "map.rds")
  
  map <- readRDS(file = file.map)
  rownames(map) <- map$id
  n.chr <- length(unique(map$chr))
  
  identical <- ifelse(info.scen %in% c("LD_only", "no_info"), yes = FALSE, no = TRUE)
  
  dir.create(path = out.dir, showWarnings = FALSE)
  dir.create(path = file.path(out.dir, anc.scen), showWarnings = FALSE)
  dir.create(path = file.path(out.dir, anc.scen, info.scen), showWarnings = FALSE)
  dir.create(path = file.path(out.dir, anc.scen, 
                              info.scen, paste0(n.parents, "_parents")), showWarnings = FALSE)
  
  file.rep <- file.path(out.dir, anc.scen, info.scen, 
                        paste0(n.parents, "_parents"), 
                        paste0("rep_", rep))
  
  if (!base::file.exists(file.rep)) {
    qtl.tmp.idx <- sort(sample(x = which(map$is.qtl), size = n.qtl, replace = FALSE))
    all.idx <- setdiff(x = seq.int(nrow(map)), y = which(map$is.qtl))
    marker.tmp.idx <- sort(sample(x = all.idx, size = n.marker, replace = FALSE))
    stopifnot(length(intersect(qtl.tmp.idx, marker.tmp.idx)) == 0L)  
    is.qtl <- logical(nrow(map))
    is.marker <- logical(nrow(map))
    is.qtl[qtl.tmp.idx] <- TRUE
    is.marker[marker.tmp.idx] <- TRUE
    stopifnot(!(any(!map$is.qtl & is.qtl)))
    map$is.qtl <- NULL
    map <- transform(map, is.qtl = is.qtl, is.marker = is.marker) 
    map <- subset(x = map, subset = is.qtl | is.marker) 
    stopifnot(all(with(map, is.qtl | is.marker)))
    qtl.df <- subset(x = map, subset = is.qtl, select = c("id", "chr"))    
    
    geno <- readRDS(file = file.path(dir, 'Data', anc.scen, 'mat.rds'))
    n.ind <- nrow(geno) ## treat gametes as individuals
    
    ## sample QTL effects
    tmp <- rgamma(n = n.qtl, shape = 0.4, scale = 1.66)
    qtl.eff <- tmp * sample(x = c(-1.0 ,1.0), size = n.qtl, replace = TRUE)
    qtl.df$qtl.eff <- qtl.eff 
    sig2a.anc <- 4.0 * as.numeric(var(geno[, with(map, id[is.qtl])] %*% qtl.eff))
    
    ## sample parents
    par.idx.list <- sampleParents(n.ind = n.ind, 
                                  n.parents = n.parents, 
                                  identical = identical)
    par.idx.TS <- par.idx.list$par.idx.TS
    par.idx.PS <- par.idx.list$par.idx.PS
    
    if (info.scen %in% c("RS_CS_LD", "LD_only", "ped_tag")) {          
      par.TS <- geno[par.idx.TS, map$id]
      colnames(par.TS) <- map$id
      par.PS <- geno[par.idx.PS, map$id]
      colnames(par.PS) <- map$id
    } else if (info.scen %in% c("RS_CS")) {
      par <- geno[par.idx.TS, map$id]
      colnames(par) <- map$id
      # Blocked QTL resampling in parents.
      for (i in seq_len(length.out = n.chr)) {
        tmp <- with(data = subset(x = map, subset = chr == i), expr = id[is.qtl])
        par[, tmp] <- par[sample.int(n = nrow(par)), tmp, drop = FALSE]
      }
      par.TS <- par
      par.PS <- par
    } else {
      stop("Error")
    }
    
    stopifnot(all(colnames(par.TS) == map$id))
    stopifnot(all(colnames(par.PS) == map$id))
    
    par.list.TS <- lapply(seq_len(n.chr), function(i) par.TS[, map$chr == i])
    par.list.PS <- lapply(seq_len(n.chr), function(i) par.PS[, map$chr == i])
    map.list <- lapply(seq_len(n.chr), function(i) map[map$chr == i, 'pos'] / 100)
    
    ## Sort SNP within chromosomes by positions.
    for (i in seq_len(n.chr)) {
      new.order <- order(map.list[[i]], decreasing = FALSE)
      map.list[[i]] <- map.list[[i]][new.order]
      par.list.TS[[i]] <- par.list.TS[[i]][,new.order]
      par.list.PS[[i]] <- par.list.PS[[i]][,new.order]
    }
    
    loci.chr <- vapply(map.list, length, FUN.VALUE = integer(1L))
    par.list.tracer <- lapply(seq_len(n.chr), function(i) {
      matrix(data = seq_len(n.parents) %o% rep(1L, times = loci.chr[i]),
                    nrow = n.parents, ncol = loci.chr[i])
    })
    
    ## create TS
    prog.list.TS <- Multiparent::generateSynthetic(MateScheme = "F2r-DH", 
                                                   Genotypes = par.list.tracer, 
                                                   useHypred = useHypred, 
                                                   Map = map.list, 
                                                   PopSize = size.TS, 
                                                   Progeny = NULL, 
                                                   Mutations = FALSE, 
                                                   Mut.freq = 0.0,  
                                                   ReplaceAllTag = FALSE, 
                                                   Tag.Pedigree = ifelse(info.scen == "ped_tag", TRUE, FALSE), 
                                                   M.Tag.Ped = 10000L, 
                                                   SelfingRandom = TRUE)
    ## create PS
    prog.list.PS <- Multiparent::generateSynthetic(MateScheme = "F2r-DH", 
                                                   Genotypes = par.list.tracer, 
                                                   useHypred = useHypred, 
                                                   Map = map.list, 
                                                   PopSize = size.PS, 
                                                   Progeny = NULL, 
                                                   Mutations = FALSE, 
                                                   Mut.freq = 0.0,  
                                                   ReplaceAllTag = FALSE, 
                                                   Tag.Pedigree = ifelse(info.scen == "ped_tag", TRUE, FALSE), 
                                                   M.Tag.Ped = 10000L, 
                                                   SelfingRandom = TRUE)
    remove(par.list.tracer)
    for (i in seq_len(n.chr)) {
      colnames(prog.list.TS$Geno[[i]]) <- colnames(par.list.TS[[i]])
      colnames(prog.list.PS$Geno[[i]]) <- colnames(par.list.PS[[i]])
    } 
    
    ret.list <- list(par.list.TS = par.list.TS,
                     par.list.PS = par.list.PS,
                     prog.list.TS = prog.list.TS,
                     prog.list.PS = prog.list.PS,
                     map = map,
                     qtl.df = qtl.df,
                     sig2a.anc = sig2a.anc)
    rm(prog.list.TS, prog.list.PS)
    
    
    attr(x = ret.list, which = "anc.scen") <- anc.scen
    attr(x = ret.list, which = "info.scen") <- info.scen
    attr(x = ret.list, which = "n.parents") <- n.parents
    attr(x = ret.list, which = "rep") <- rep
    saveRDS(object = ret.list, compress = 'bzip2', file = file.rep)
    
    percent <- (rep - rep.start + 1L) / (rep.end - rep.start + 1L) * 100.0 
    cat(sprintf("Process %6d is finished to %3.2f%%\n", Sys.getpid(), percent))
  }
} 

##########################################################################################
# D) Simulation of recurrent genomic selection.
#
# This script is used to simulate recurrent genomic selection.
# 
# Requirements:
# - The (archieved) R-package 'hypred' must be installed. (https://cran.r-project.org/src/contrib/Archive/hypred/)
# - The R-packages 'pedigree' and 'rrBLUP'
# Note:
#   This script is inteded to be run from the command line, possibly using a
#   batch process manager.
# Set directory.
dir <- '~/Dropbox/Recurrent_Selection/Submission/2nd_submission/Code'


library("hypred", quietly = TRUE, verbose = FALSE)
library("pedigree", quietly = TRUE, verbose = FALSE)
library("rrBLUP", quietly = TRUE, verbose = FALSE)

args <- commandArgs(trailingOnly = TRUE)

anc.scen <- as.character(args[[1L]])
info.scen <- as.character(args[[2L]])
n.parents <- as.integer(args[[3L]])

n.meioses <- as.integer(args[[4L]])
sel.int <- as.numeric(args[[5L]])
sel.scen <- args[[6L]]
n.marker <- as.integer(args[[7L]])
size.train <- as.integer(args[[8L]])
hsq <- as.numeric(args[[9L]])

size.rsc <- as.integer(args[[10L]])
n.qtl <- as.integer(args[[11L]])
n.recurrent <- as.integer(args[[12L]])

iter.start <- as.integer(args[[13L]])
iter.end <- as.integer(args[[14L]])

# # Sample parameter input.
# anc.scen <- "LR"
# info.scen <- "RS_CS_LD"
# n.parents <- 4L
# 
# n.meioses <- 1L
# sel.int <- 0.1
# sel.scen <- "prediction"
# n.marker <- 5000L
# size.train <- 500L
# hsq <- 0.5
# 
# size.rsc <- 100L
# n.qtl <- 1000L
# n.recurrent <- 10L
# 
# iter.start <- 1L
# iter.end <- 1L

sig2e <- 290.59403 * (1.0 - hsq) / hsq
useHypred <- TRUE

rel.scen <- switch(EXPR = info.scen,
                   RS_CS_LD = "related",
                   RS_CS = "related",
                   LD_unrelated = "unrelated",
                   Pedigree = "related",
                   QTL_related = "related",
                   QTL_unrelated = "unrelated")

p.seq <- c(0.0, 10.0, 30.0)
ival.mat <- cbind(p.seq, p.seq + 1.0, p.seq + 0.5)
colnames(ival.mat) <- c("start", "stop", "center")

class.assign <- structure(.Data = c("ped_cl", "ma_cl", "ma_cl", "ma_cl", "ma_cl", "ma_cl"),
                          names = c("Pedigree", "AR_CS_LDA", "AR_CS", "LDA_unrelated", "QTL_related", "QTL_unrelated"))

out.dir <- file.path(dir, "Results")
dir.create(path = out.dir, showWarnings = FALSE, recursive = TRUE)

front <- data.frame(anc.scen = anc.scen,
                    info.scen = info.scen,
                    n.parents = n.parents,
                  size.rsc = size.rsc)

for (iter in iter.start:iter.end) {
  
  file.name.root <- paste(anc.scen, info.scen, n.parents, n.marker, size.train,
                          sel.int, sel.scen, hsq, n.meioses, iter, sep = "-")
  
  stat.file.name <- paste0(paste("stat", file.name.root, sep = "-"), ".txt")
  stat.file.path <- file.path(out.dir, stat.file.name)
  
  check.files <- all(file.exists(stat.file.path))
  if (!check.files) {
    in.dir <- file.path(dir, "Data", "Ancestral")
    file.map <- file.path(in.dir, anc.scen, "map.rds")
    
    map <- readRDS(file = file.map)
    rownames(map) <- map$id
    chr <- unique(map$chr)
    n.chr <- length(chr)
    
    qtl.tmp.idx <- sort(sample(x = which(map$is.qtl), size = n.qtl, replace = FALSE))
    all.idx <- setdiff(x = seq.int(nrow(map)), y = which(map$is.qtl))
    marker.tmp.idx <- sort(sample(x = all.idx, size = n.marker, replace = FALSE))
    stopifnot(length(intersect(qtl.tmp.idx, marker.tmp.idx)) == 0L)  
    is.qtl <- logical(nrow(map))
    is.marker <- logical(nrow(map))
    is.qtl[qtl.tmp.idx] <- TRUE
    is.marker[marker.tmp.idx] <- TRUE
    stopifnot(!(any(!map$is.qtl & is.qtl)))
    map$is.qtl <- NULL
    map <- transform(map, is.qtl = is.qtl, is.marker = is.marker) 
    map <- subset(x = map, subset = is.qtl | is.marker) 
    stopifnot(all(with(map, is.qtl | is.marker)))
    qtl.df <- subset(x = map, subset = is.qtl, select = c("id", "chr"))    
    
    genome.list <- make_genome_list(map = map)
    
    identical <- ifelse(rel.scen %in% c("unrelated"), yes = FALSE, no = TRUE)
    geno <- readRDS(file = file.path(dir, 'Data', 'Ancestral', anc.scen, 'mat.rds'))
    
    anc.freq <- colMeans(geno)
    ## sample QTL effects
    tmp <- rgamma(n = n.qtl, shape = 0.4, scale = 1.66)
    qtl.eff <- tmp * sample(x = c(-1.0 ,1.0), size = n.qtl, replace = TRUE)
    qtl.df$qtl.eff <- qtl.eff 
    map$eff <- NA_real_
    map[with(data = map, expr = id[is.qtl]), "eff"] <- qtl.eff
    
    
    if (rel.scen == "related") {
      par.idx.list <- sampleParents(n.ind = nrow(geno), n.parents = n.parents, identical = TRUE)
      par.idx <- par.idx.list$par.idx.TS
      par <- geno[par.idx, map$id, drop = FALSE]
      colnames(par) <- map$id
      if (info.scen == "RS_CS") {
        for (i in chr) {
          tmp <- with(data = subset(x = map, subset = chr == i), expr = id[is.qtl])
          par[, tmp] <- par[sample.int(n = nrow(par)), tmp, drop = FALSE]
        }
      }
      par <- uncc(x = par, map = map)
      ped <- simulate_pedigree_parents(n.parents = n.parents)
      tmp <- simulate_pedigree_F1(id = last(ped)$id, size.pop = size.train + size.rsc, flag = NULL)
      ped <- append_pedigree(x = ped, y = tmp)
      tmp <- simulate_pedigree_syn(id = last(ped)$id, n.gen = n.meioses)
      ped <- append_pedigree(x = ped, y = tmp)
      F1 <- simulate_F1(ped = ped, par.list = par, genome.list = genome.list)
      syn <- simulate_syn(syn = F1, ped = ped, genome.list = genome.list)
      
      id <- sample_id(syn = syn, size = size.train + size.rsc)
      syn <- subset_syn(syn = syn, id = id)
      ped <- subset_pedigree(ped = ped, id = id)
      
      
      ids.train <- sample_id(syn = syn, size = size.train)
      idx <- with(data = ped[[length(ped)]], expr = which(id %in% ids.train))
      ped[[length(ped)]][idx, "id"] <- paste0(ped[[length(ped)]][idx, "id"], "_train")
      syn.train <- subset_syn(syn = syn, id = ids.train)
      syn.train[] <- lapply(X = syn.train, function(x){rownames(x) <- paste0(rownames(x), "_train"); x})
      attr(x = syn.train, which = "t.par") <- par
      
      
      ids.rsc <- setdiff(x = get_id(syn = syn), y = ids.train) 
      idx <- with(data = ped[[length(ped)]], expr = which(id %in% ids.rsc))
      ped[[length(ped)]][idx, "id"] <- paste0(ped[[length(ped)]][idx, "id"], "_rsc")
      syn.rsc <- subset_syn(syn = syn, id = ids.rsc)
      syn.rsc[] <- lapply(X = syn.rsc, function(x){rownames(x) <- paste0(rownames(x), "_rsc"); x})
      attr(x = syn.rsc, which = "t.par") <- par
      
      remove(syn, ids.train, ids.rsc)
      
    } else if (rel.scen == "unrelated") {
      par.idx.list <- sampleParents(n.ind = nrow(geno), n.parents = n.parents, identical = FALSE)
      par.idx.TS <- par.idx.list$par.idx.TS
      par.idx.PS <- par.idx.list$par.idx.PS
      par.train <- geno[par.idx.TS, map$id, drop = FALSE]
      colnames(par.train) <- map$id
      par.rsc <- geno[par.idx.PS, map$id, drop = FALSE]
      colnames(par.rsc) <- map$id
      
      par.train <- uncc(x = par.train, map = map)
      par.rsc <- uncc(x = par.rsc, map = map)
      
      ped.train <- simulate_pedigree_parents(n.parents = n.parents, flag = "train")
      tmp <- simulate_pedigree_F1(id = last(ped.train)$id, size.pop = size.train, flag = "train")
      ped.train <- append_pedigree(x = ped.train, y = tmp)
      tmp <- simulate_pedigree_syn(id = last(ped.train)$id, n.gen = n.meioses)
      ped.train <- append_pedigree(x = ped.train, y = tmp)
      F1.train <- simulate_F1(ped = ped.train, par.list = par.train, genome.list = genome.list)
      syn.train <- simulate_syn(syn = F1.train, ped = ped.train, genome.list = genome.list)
      
      id <- sample_id(syn = syn.train, size = size.train)
      syn.train <- subset_syn(syn = syn.train, id = id)
      ped.train <- subset_pedigree(ped = ped.train, id = id)
      attr(x = syn.train, which = "t.par") <- par.train
      
      ped.rsc <- simulate_pedigree_parents(n.parents = n.parents, flag = "rsc")
      tmp <- simulate_pedigree_F1(id = last(ped.rsc)$id, size.pop = size.rsc, flag = "rsc")
      ped.rsc <- append_pedigree(x = ped.rsc, y = tmp)
      tmp <- simulate_pedigree_syn(id = last(ped.rsc)$id, n.gen = n.meioses)
      ped.rsc <- append_pedigree(x = ped.rsc, y = tmp)
      F1.rsc <- simulate_F1(ped = ped.rsc, par.list = par.rsc, genome.list = genome.list)
      syn.rsc <- simulate_syn(syn = F1.rsc, ped = ped.rsc, genome.list = genome.list)
      
      id <- sample_id(syn = syn.rsc, size = size.rsc)
      syn.rsc <- subset_syn(syn = syn.rsc, id = id)
      ped.rsc <- subset_pedigree(ped = ped.rsc, id = id)
      attr(x = syn.rsc, which = "t.par") <- par.rsc
      
      # merge pedigrees
      ped <- merge_pedigree(ped.A = ped.train, ped.B = ped.rsc)
    } else {
      stop("Error")
    }
    
    id.marker <- with(map, id[is.marker])
    id.qtl <- with(map, id[is.qtl])
    
    # Simulation of Phenotypes -----------------------------------------------------
    syn.train.snp <- recode(x = syn.train)
    tmp <- cc(syn.train.snp)
    tmp <- scale(x = tmp, center = anc.freq[colnames(tmp)], scale = FALSE)
    # plot(colMeans(tmp), anc.freq[colnames(tmp)])
    tmp <- simulate_phenotypes(X = tmp, map = map, sig2e = sig2e)
    g.ts <- tmp$eta
    y.ts <- tmp$y
    
    ids.train <- get_id(syn = syn.train)
    stopifnot(is_wholenumber(sel.int * size.rsc))
    n.sel <- round(sel.int * size.rsc)
    
    for (i.rec in seq.int(from = 0L, to = n.recurrent, by = 1L)) { 
      
      if (i.rec > 0L) {
        idx.sel <- to_long(x = which(ids.rsc %in% ids.sel), index = TRUE)
        syn.rsc <- subset_syn(syn = syn.rsc, id = ids.sel)
        ped <- subset_pedigree(ped = ped, id = c(ids.train, ids.sel))
        # The order in the pedigree is very important here. I should find a better solution.
        ped <- append_pedigree(x = ped, y = simulate_pedigree_syn(id = ids.sel, n.gen = 1L, size = size.rsc, flag = NULL))
        syn.rsc <- simulate_syn(syn = syn.rsc, ped = ped, genome.list = genome.list)
      }
      
      ids.rsc <- get_id(syn = syn.rsc)
      A <- make_A(ped = ped, ids = c(ids.train, ids.rsc))
      
     
      
      G <- compute_GRM(X = rbind(to_short(cc(syn.train.snp)[, id.marker, drop = FALSE]),
                                   to_short(cc(recode(syn.rsc))[, id.marker, drop = FALSE])),
                       freq = anc.freq)
      
      Q <- compute_GRM(X = rbind(to_short(cc(syn.train.snp)[, id.qtl, drop = FALSE]),
                                  to_short(cc(recode(syn.rsc))[, id.qtl, drop = FALSE])),
                        freq = anc.freq)
      
      
      if (info.scen == "Pedigree") {
        K <- A
      } else if (info.scen %in% c("QTL_related", "QTL_unrelated")) {
        K <- Q
      } else {
        K <- G
      }
      fit <- gblup(y.ts = y.ts, A = K)
      remove(K)
      u.rsc <- with(data = fit, u[ids.rsc])
      g.rsc <- try(get_g(X = recode(x = syn.rsc), map = map))
      
      # Selection of individuals
      x <- switch(EXPR = sel.scen, 
                  prediction = u.rsc,
                  actual = g.rsc,
                  random = {tmp <- runif(size.rsc)
                  names(tmp) <- names(u.rsc)
                  tmp})
      
      ids.sel <- select_ind(x = x, top.x = n.sel, method = "positive")
      
      # Compute Statistics In Recurrent Generations  ---------------------------
      out.head <- data.frame(hsq = hsq, iter = iter, size.train = size.train,
                             sel.int = sel.int, sel.scen = sel.scen, sel.cycle = i.rec,
                             n.marker = n.marker, n.meioses = n.meioses) 
      
      ret <- try(compute_statistics(syn.rsc = syn.rsc, syn.train = syn.train, ids.sel = ids.sel,
                                    g.rsc = g.rsc, u.rsc = u.rsc, A = A, Q = Q, map = map, ival.mat = ival.mat))
      
      simple_write(x = cbind(front, out.head, ret),
                   f = stat.file.path)
    } #for (i.rec in seq_len(n.recurrent))
    
    percent <- (iter - iter.start + 1L) / (iter.end - iter.start + 1L) * 100.0 
    cat(sprintf("Process %6d is finished to %3.2f%%\n", Sys.getpid(), percent)) 
  }
  
} #for (iter in iter.start:iter.end)
